# Supplementary material for: Bis(2,3,5,6-tetra-2-pyridyl­pyrazine-κ3 N 2,N 1,N 6)nickel(II) dithio­cyanate dihydrate
Source: Acta Crystallogr Sect E Struct Rep Online. 2010 Dec 24;67(Pt 1):m129–30. doi: 10.1107/S1600536810053419 (PMC3050193; doi:10.1107/S1600536810053419)
Supplement: Supplementary file 1 [file e-67-0m129-sup1.cif]

##############################################################################
###                                                                        ###
###        Electronic paper (Acta Crystallographica Section E)             ###
###                                                                        ###
##############################################################################
#                                                                            #
# This CIF contains the data in a paper accepted for publication in Acta     #
# Crystallographica Section E. It conforms to the requirements of Notes      #
# for Authors for Section E, and has been peer reviewed under the auspices   #
# of the IUCr Commission on Journals.                                        #
#                                                                            #
# Full details of the Crystallographic Information File format               #
# are given in the paper "The Crystallographic Information File (CIF):       #
# a New Standard Archive File for Crystallography" by S. R. Hall, F. H.      #
# Allen and I. D. Brown [Acta Cryst. (1991), A47, 655-685].                  #
#                                                                            #
# The current version of the core CIF dictionary is obtainable from          #
# ftp://ftp.iucr.org/pub/cif_core.dic. The current version number is 2.4.    #
#                                                                            #
# Software is freely available for graphical display of the structure(s) in  #
# this CIF.  For information consult the CIF home page http://www.iucr.org/  #
# cif/home.html                                                              #
#                                                                            #
# This file may be used for bona fide research purposes within the           #
# scientific community so long as proper attribution is given to the journal # 
# article from which it was obtained.                                        #
#                                                                            #
##############################################################################
                                             
data_global
_audit_creation_method     'WinGX routine CIF_UPDATE'
_audit_conform_dict_name     cif_core.dic
_audit_conform_dict_version     2.4
_journal_data_validation_number     ?
_journal_date_recd_electronic     2010-12-14
_journal_date_accepted     2010-12-20
_journal_name_full     'Acta Crystallographica, Section E'
_journal_year     2011
_journal_volume     67
_journal_issue      1
_journal_page_first     m129
_journal_page_last     m130
_journal_paper_category     QM
_journal_coeditor_code     FJ2379
_publ_contact_author_name     'Madariaga, Gotzon'
_publ_contact_author_address
;Departamento de F\'isica de la Materia Condensada
 Facultad de Ciencia y Tecnolog\'ia
 Universidad del Pa\'is Vasco
 Apdo. 644
 E-48080 Bilbao
 Spain
;
_publ_contact_author_email     gotzon.madariaga@ehu.es
_publ_contact_author_fax     '00(000)0000000'
_publ_contact_author_phone     '00(000)0000000'
_publ_section_title
;\
Bis(2,3,5,6-tetra-2-pyridylpyrazine-\k^3^<i>N</i>^2^,<i>N</i>^1^,<i>N</i>^6^)\
nickel(II) dithiocyanate dihydrate
;
loop_
    _publ_author_name
    _publ_author_footnote
    _publ_author_address
    'De la Pinta, Noelia' ?
;Departamento de Qu\'imica Inorg\'anica
 Facultad de Ciencia y Tecnolog\'ia
 Universidad del Pa\'is Vasco
 Apdo. 644
 E-48080 Bilbao
 Spain
;
    'Fidalgo, M. Luz' ?
;Departamento de Qu\'imica Inorg\'anica
 Facultad de Farmacia
 Universidad del Pa\'is Vasco
 Apdo. 450
 E-01080 Vitoria
 Spain
;
    'Ezpeleta, Jos\'e M.' ?
;Departamento de F\'isica Aplicada II
 Facultad de Farmacia
 Universidad del Pa\'is Vasco
 Apdo. 450
 E-01080 Vitoria
 Spain
;
    'Cort\'es, Roberto' ?
;Departamento de Qu\'imica Inorg\'anica
 Facultad de Ciencia y Tecnolog\'ia
 Universidad del Pa\'is Vasco
 Apdo. 644
 E-48080 Bilbao
 Spain
;
    'Madariaga, Gotzon' ?
;Departamento de F\'isica de la Materia Condensada
 Facultad de Ciencia y Tecnolog\'ia
 Universidad del Pa\'is Vasco
 Apdo. 644
 E-48080 Bilbao
 Spain
;
data_I
_audit_creation_method     'WinGX routine CIF_UPDATE'
_chemical_name_systematic
;
Bis(2,3,5,6-tetra-2-pyridylpyrazine-
\k^3^<i>N</i>^2^,<i>N</i>^1^,<i>N</i>^6^)nickel(II) dithiocyanate dihydrate
;
_chemical_formula_moiety     'C48 H32 N12 Ni 2+, 2(C N S -), 2(H2 O)'
_chemical_formula_sum     'C50 H36 N14 Ni O2 S2'
_chemical_formula_iupac     '[Ni (C24 H16 N6)2] (N C S)2, 2H2 O'
_chemical_formula_weight     987.76
_symmetry_cell_setting     monoclinic
_symmetry_space_group_name_H-M     'C 2/c'
_symmetry_space_group_name_Hall     '-C 2yc'
loop_
    _symmetry_equiv_pos_as_xyz
    'x, y, z'
    '-x, y, -z+1/2'
    'x+1/2, y+1/2, z'
    '-x+1/2, y+1/2, -z+1/2'
    '-x, -y, -z'
    'x, -y, z-1/2'
    '-x+1/2, -y+1/2, -z'
    'x+1/2, -y+1/2, z-1/2'
_cell_length_a     17.9091(4)
_cell_length_b     13.6851(2)
_cell_length_c     19.4650(4)
_cell_angle_alpha     90
_cell_angle_beta     106.161(2)
_cell_angle_gamma     90
_cell_volume     4582.11(15)
_cell_formula_units_Z     4
_cell_measurement_reflns_used     9376
_cell_measurement_theta_min     2.9709
_cell_measurement_theta_max     32.1513
_cell_measurement_temperature     293(2)
_cell_special_details     ?
_exptl_crystal_description     'prism'
_exptl_crystal_colour     'green'
_exptl_crystal_size_max     0.3513
_exptl_crystal_size_mid     0.2637
_exptl_crystal_size_min     0.2100
_exptl_crystal_density_diffrn     1.432
_exptl_crystal_density_method     'not measured'
_exptl_crystal_F_000     2040
_exptl_absorpt_coefficient_mu     0.574
_exptl_absorpt_correction_type     none
_exptl_special_details
;
;
_diffrn_ambient_temperature     293(2)
_diffrn_radiation_type     MoK\a
_diffrn_radiation_wavelength     0.71073
_diffrn_radiation_source     'sealed X-ray tube'
_diffrn_radiation_monochromator     graphite
_diffrn_measurement_device_type
                                  'Oxford Diffraction Xcalibur Sapphire2 window'
_diffrn_measurement_method     \w
_diffrn_detector_area_resol_mean     8.3504
_diffrn_reflns_number     23806
_diffrn_reflns_av_R_equivalents     0.0314
_diffrn_reflns_theta_min     2.98
_diffrn_reflns_theta_max     32.21
_diffrn_reflns_theta_full     25
_diffrn_measured_fraction_theta_max     0.912
_diffrn_measured_fraction_theta_full     0.998
_diffrn_reflns_limit_h_min     -25
_diffrn_reflns_limit_h_max     21
_diffrn_reflns_limit_k_min     -18
_diffrn_reflns_limit_k_max     20
_diffrn_reflns_limit_l_min     -28
_diffrn_reflns_limit_l_max     29
_refine_special_details
;
Refinement of <i>F</i>^2^ against ALL reflections. The weighted <i>R</i>-factor
<i>wR</i> and goodness of fit <i>S</i> are based on <i>F</i>^2^, conventional
<i>R</i>-factors <i>R</i> are based on <i>F</i>, with <i>F</i> set to zero for
negative <i>F</i>^2^. The threshold expression of <i>F</i>^2^ >
2\s(<i>F</i>^2^) is used only for calculating <i>R</i>-factors(gt) <i>etc</i>.
and is not relevant to the choice of reflections for refinement.
<i>R</i>-factors based on <i>F</i>^2^ are statistically about twice as large
as those based on <i>F</i>, and <i>R</i>- factors based on ALL data will be
even larger.
;
_reflns_number_total     7385
_reflns_number_gt     4946
_reflns_threshold_expression     >2\s(I)
_refine_ls_structure_factor_coef     Fsqd
_refine_ls_matrix_type     full
_refine_ls_R_factor_all     0.0694
_refine_ls_R_factor_gt     0.0477
_refine_ls_wR_factor_ref     0.1233
_refine_ls_goodness_of_fit_ref     0.944
_refine_ls_restrained_S_all     0.944
_refine_ls_number_reflns     7385
_refine_ls_number_parameters     320
_refine_ls_number_restraints     4
_refine_ls_hydrogen_treatment     mixed
_refine_ls_weighting_scheme     calc
_refine_ls_weighting_details
         'calc w=1/[\s^2^(Fo^2^)+(0.0771P)^2^+0.0000P] where P=(Fo^2^+2Fc^2^)/3'
_atom_sites_solution_hydrogens     geom
_atom_sites_solution_primary     direct
_atom_sites_solution_secondary     difmap
_refine_ls_shift/su_max     0
_refine_ls_shift/su_mean     0
_refine_diff_density_max     0.562
_refine_diff_density_min     -0.425
_refine_ls_extinction_method     none
loop_
    _atom_type_symbol
    _atom_type_description
    _atom_type_scat_dispersion_real
    _atom_type_scat_dispersion_imag
    _atom_type_scat_source
    C C 0.0033 0.0016 'International Tables Vol C Tables 4.2.6.8 and 6.1.1.4'
    N N 0.0061 0.0033 'International Tables Vol C Tables 4.2.6.8 and 6.1.1.4'
    S S 0.1246 0.1234 'International Tables Vol C Tables 4.2.6.8 and 6.1.1.4'
    Ni Ni 0.3393 1.1124 'International Tables Vol C Tables 4.2.6.8 and 6.1.1.4'
    O O 0.0106 0.006 'International Tables Vol C Tables 4.2.6.8 and 6.1.1.4'
    H H 0 0 'International Tables Vol C Tables 4.2.6.8 and 6.1.1.4'
_computing_data_collection     'CrysAlis PRO (Oxford Diffraction, 2007)'
_computing_cell_refinement     'CrysAlis PRO (Oxford Diffraction, 2007)'
_computing_data_reduction     'CrysAlis PRO (Oxford Diffraction, 2007)'
_computing_structure_solution     'SIR97 (Altomare <i>et al.</i>, 1999)'
_computing_structure_refinement     'SHELXL97 (Sheldrick, 2008)'
_computing_molecular_graphics     '<i>Mercury</i> (Macrae <i>et al.</i>, 2006)'
_computing_publication_material     'WinGX (Farrugia, 1999)'
loop_
    _atom_site_type_symbol
    _atom_site_label
    _atom_site_fract_x
    _atom_site_fract_y
    _atom_site_fract_z
    _atom_site_U_iso_or_equiv
    _atom_site_adp_type
    _atom_site_calc_flag
    _atom_site_refinement_flags
    _atom_site_occupancy
    _atom_site_disorder_assembly
    _atom_site_disorder_group
    Ni Ni1 0 0.310758(18) 0.25 0.03035(9) Uani d S 1 . .
    N N1 0.30210(13) 0.08495(16) 0.16393(13) 0.0748(6) Uani d . 1 . .
    C C1 0.24787(15) 0.05532(16) 0.17858(12) 0.0613(6) Uani d . 1 . .
    S S1 0.17309(4) 0.01597(5) 0.20104(4) 0.07129(18) Uani d . 1 . .
    N N2 0.09989(8) 0.27794(9) 0.33345(7) 0.0357(3) Uani d . 1 . .
    N N3 0 0.16447(12) 0.25 0.0275(4) Uani d S 1 . .
    N N4 0 -0.03295(12) 0.25 0.0297(4) Uani d S 1 . .
    N N5 0.09070(11) -0.00169(11) 0.43264(8) 0.0519(4) Uani d . 1 . .
    N N6 0.07402(8) 0.34349(10) 0.18698(7) 0.0346(3) Uani d . 1 . .
    N N7 0 0.45723(12) 0.25 0.0282(4) Uani d S 1 . .
    N N8 0 0.65503(12) 0.25 0.0287(4) Uani d S 1 . .
    N N9 0.01006(10) 0.61824(11) 0.07513(8) 0.0450(4) Uani d . 1 . .
    C C2 0.11628(9) 0.18165(10) 0.34250(8) 0.0318(3) Uani d . 1 . .
    C C3 0.18842(10) 0.14902(13) 0.38158(11) 0.0451(4) Uani d . 1 . .
    H H3 0.1988 0.0824 0.3867 0.068 Uiso calc R 1 . .
    C C4 0.24504(12) 0.21619(16) 0.41296(13) 0.0603(6) Uani d . 1 . .
    H H4 0.2941 0.1955 0.4393 0.09 Uiso calc R 1 . .
    C C5 0.22787(13) 0.31443(15) 0.40478(13) 0.0631(6) Uani d . 1 . .
    H H5 0.2649 0.3611 0.426 0.095 Uiso calc R 1 . .
    C C6 0.15514(12) 0.34205(14) 0.36470(11) 0.0500(5) Uani d . 1 . .
    H H6 0.1438 0.4084 0.359 0.075 Uiso calc R 1 . .
    C C7 0.05337(9) 0.11697(10) 0.30076(8) 0.0279(3) Uani d . 1 . .
    C C8 0.04567(8) 0.01515(10) 0.30544(8) 0.0284(3) Uani d . 1 . .
    C C9 0.08377(9) -0.04437(11) 0.36910(8) 0.0327(3) Uani d . 1 . .
    C C10 0.10704(10) -0.13895(12) 0.36186(10) 0.0399(4) Uani d . 1 . .
    H H10 0.0997 -0.1664 0.3168 0.06 Uiso calc R 1 . .
    C C11 0.14136(11) -0.19211(14) 0.42277(12) 0.0538(5) Uani d . 1 . .
    H H11 0.1583 -0.2557 0.4197 0.081 Uiso calc R 1 . .
    C C12 0.14968(14) -0.14892(19) 0.48751(13) 0.0686(7) Uani d . 1 . .
    H H12 0.1729 -0.1827 0.5295 0.103 Uiso calc R 1 . .
    C C13 0.12351(16) -0.05524(19) 0.49030(11) 0.0702(7) Uani d . 1 . .
    H H13 0.129 -0.0275 0.535 0.105 Uiso calc R 1 . .
    C C14 0.08424(9) 0.43995(10) 0.17709(8) 0.0299(3) Uani d . 1 . .
    C C15 0.14292(10) 0.47369(12) 0.15021(10) 0.0405(4) Uani d . 1 . .
    H H15 0.1486 0.5402 0.1433 0.061 Uiso calc R 1 . .
    C C16 0.19345(11) 0.40681(14) 0.13364(11) 0.0494(5) Uani d . 1 . .
    H H16 0.2333 0.4279 0.1151 0.074 Uiso calc R 1 . .
    C C17 0.18406(11) 0.30917(13) 0.14488(10) 0.0452(4) Uani d . 1 . .
    H H17 0.2184 0.2634 0.1355 0.068 Uiso calc R 1 . .
    C C18 0.12336(11) 0.28013(12) 0.17007(9) 0.0413(4) Uani d . 1 . .
    H H18 0.116 0.2137 0.1757 0.062 Uiso calc R 1 . .
    C C19 0.03442(9) 0.50448(10) 0.20708(8) 0.0282(3) Uani d . 1 . .
    C C20 0.02362(9) 0.60616(10) 0.20014(8) 0.0284(3) Uani d . 1 . .
    C C21 0.03384(9) 0.66321(11) 0.13860(8) 0.0314(3) Uani d . 1 . .
    C C22 0.06215(11) 0.75722(12) 0.14626(10) 0.0443(4) Uani d . 1 . .
    H H22 0.078 0.7865 0.1911 0.066 Uiso calc R 1 . .
    C C23 0.06656(12) 0.80718(14) 0.08575(12) 0.0551(5) Uani d . 1 . .
    H H23 0.0854 0.8708 0.0894 0.083 Uiso calc R 1 . .
    C C24 0.04322(13) 0.76275(17) 0.02107(13) 0.0601(6) Uani d . 1 . .
    H H24 0.0457 0.7952 -0.0202 0.09 Uiso calc R 1 . .
    C C25 0.01589(13) 0.66902(18) 0.01790(11) 0.0581(5) Uani d . 1 . .
    H H25 0.0004 0.6387 -0.0266 0.087 Uiso calc R 1 . .
    O O1W 0.15572(18) 0.5266(3) 0.47152(14) 0.1363(10) Uani d D 1 . .
    H H1W1 0.1090(10) 0.546(3) 0.465(2) 0.204 Uiso d D 1 . .
    H H1W2 0.171(2) 0.545(4) 0.4359(16) 0.204 Uiso d D 1 . .
loop_
    _atom_site_aniso_label
    _atom_site_aniso_U_11
    _atom_site_aniso_U_22
    _atom_site_aniso_U_33
    _atom_site_aniso_U_12
    _atom_site_aniso_U_13
    _atom_site_aniso_U_23
    Ni1 0.04230(17) 0.01832(13) 0.03170(15) 0 0.01241(12) 0
    N1 0.0666(13) 0.0573(12) 0.1034(17) 0.0104(10) 0.0287(12) 0.0182(11)
    C1 0.0809(16) 0.0431(11) 0.0536(12) 0.0199(11) 0.0083(11) 0.0009(9)
    S1 0.0804(4) 0.0647(4) 0.0714(4) 0.0071(3) 0.0255(3) 0.0001(3)
    N2 0.0454(8) 0.0242(6) 0.0360(7) -0.0069(5) 0.0086(6) -0.0026(5)
    N3 0.0302(9) 0.0223(8) 0.0298(9) 0 0.0081(7) 0
    N4 0.0345(9) 0.0217(8) 0.0317(9) 0 0.0073(7) 0
    N5 0.0743(11) 0.0435(9) 0.0326(8) -0.0023(8) 0.0063(8) 0.0012(6)
    N6 0.0471(8) 0.0250(6) 0.0346(7) 0.0031(5) 0.0160(6) -0.0022(5)
    N7 0.0346(9) 0.0222(8) 0.0300(9) 0 0.0127(7) 0
    N8 0.0363(9) 0.0219(8) 0.0295(9) 0 0.0117(7) 0
    N9 0.0563(9) 0.0464(9) 0.0335(7) -0.0011(7) 0.0146(7) 0.0023(6)
    C2 0.0375(8) 0.0254(7) 0.0310(7) -0.0036(6) 0.0072(6) -0.0017(6)
    C3 0.0373(9) 0.0359(9) 0.0567(11) -0.0003(7) 0.0039(8) -0.0016(8)
    C4 0.0395(10) 0.0553(12) 0.0736(15) -0.0079(9) -0.0048(10) -0.0044(11)
    C5 0.0536(12) 0.0478(12) 0.0753(15) -0.0209(9) -0.0029(11) -0.0068(10)
    C6 0.0578(12) 0.0305(8) 0.0548(11) -0.0128(8) 0.0042(9) -0.0058(8)
    C7 0.0323(7) 0.0235(7) 0.0276(7) -0.0003(5) 0.0078(6) -0.0007(5)
    C8 0.0315(7) 0.0231(7) 0.0296(7) 0.0012(5) 0.0070(6) 0.0010(5)
    C9 0.0342(8) 0.0276(7) 0.0329(8) -0.0031(6) 0.0038(6) 0.0044(6)
    C10 0.0397(9) 0.0313(8) 0.0464(10) 0.0011(7) 0.0081(7) 0.0075(7)
    C11 0.0410(10) 0.0405(10) 0.0753(14) 0.0034(8) 0.0087(10) 0.0251(10)
    C12 0.0684(14) 0.0713(15) 0.0527(13) -0.0042(12) -0.0056(11) 0.0324(12)
    C13 0.0956(18) 0.0725(16) 0.0327(10) -0.0073(13) 0.0019(11) 0.0079(10)
    C14 0.0380(8) 0.0244(7) 0.0287(7) 0.0027(6) 0.0117(6) -0.0017(5)
    C15 0.0464(10) 0.0293(8) 0.0521(10) -0.0007(7) 0.0242(8) -0.0010(7)
    C16 0.0466(10) 0.0456(10) 0.0650(12) -0.0007(8) 0.0306(9) -0.0082(9)
    C17 0.0485(10) 0.0391(9) 0.0523(10) 0.0080(7) 0.0208(9) -0.0096(8)
    C18 0.0550(10) 0.0281(8) 0.0444(9) 0.0078(7) 0.0197(8) -0.0051(7)
    C19 0.0347(7) 0.0238(7) 0.0281(7) 0.0002(5) 0.0121(6) 0.0002(5)
    C20 0.0346(7) 0.0222(6) 0.0300(7) 0.0002(5) 0.0119(6) 0.0021(5)
    C21 0.0361(8) 0.0274(7) 0.0344(8) 0.0043(6) 0.0158(6) 0.0061(6)
    C22 0.0557(11) 0.0321(8) 0.0523(11) -0.0023(7) 0.0267(9) 0.0037(7)
    C23 0.0629(13) 0.0405(10) 0.0730(14) 0.0026(9) 0.0372(11) 0.0207(10)
    C24 0.0595(13) 0.0712(14) 0.0579(13) 0.0129(10) 0.0300(10) 0.0339(11)
    C25 0.0623(13) 0.0775(15) 0.0352(10) 0.0049(11) 0.0147(9) 0.0107(9)
    O1W 0.144(2) 0.167(3) 0.108(2) 0.035(2) 0.0506(18) -0.0268(18)
_geom_special_details
;
All s.u.'s (except the s.u. in the dihedral angle between two l.s. planes) are
estimated using the full covariance matrix. The cell s.u.'s are taken into
account individually in the estimation of s.u.'s in distances, angles and
torsion angles; correlations between s.u.'s in cell parameters are only used
when they are defined by crystal symmetry. An approximate (isotropic)
treatment of cell s.u.'s is used for estimating s.u.'s involving l.s. planes.
;
loop_
    _geom_bond_atom_site_label_1
    _geom_bond_atom_site_label_2
    _geom_bond_site_symmetry_2
    _geom_bond_distance
    _geom_bond_publ_flag
    Ni1 N3 . 2.0019(17) ?
    Ni1 N7 . 2.0045(17) ?
    Ni1 N6 2 2.0899(14) ?
    Ni1 N6 . 2.0899(14) ?
    Ni1 N2 2 2.1030(14) ?
    Ni1 N2 . 2.1030(14) ?
    N1 C1 . 1.159(3) ?
    C1 S1 . 1.613(3) ?
    N2 C6 . 1.336(2) ?
    N2 C2 . 1.3509(19) ?
    N3 C7 2 1.3366(16) ?
    N3 C7 . 1.3366(16) ?
    N4 C8 . 1.3325(16) ?
    N4 C8 2 1.3325(16) ?
    N5 C13 . 1.332(3) ?
    N5 C9 . 1.342(2) ?
    N6 C18 . 1.343(2) ?
    N6 C14 . 1.3538(19) ?
    N7 C19 . 1.3353(16) ?
    N7 C19 2 1.3353(16) ?
    N8 C20 . 1.3404(17) ?
    N8 C20 2 1.3404(17) ?
    N9 C21 . 1.339(2) ?
    N9 C25 . 1.342(2) ?
    C2 C3 . 1.378(2) ?
    C2 C7 . 1.484(2) ?
    C3 C4 . 1.379(3) ?
    C3 H3 . 0.93 ?
    C4 C5 . 1.378(3) ?
    C4 H4 . 0.93 ?
    C5 C6 . 1.372(3) ?
    C5 H5 . 0.93 ?
    C6 H6 . 0.93 ?
    C7 C8 . 1.4057(19) ?
    C8 C9 . 1.481(2) ?
    C9 C10 . 1.379(2) ?
    C10 C11 . 1.381(2) ?
    C10 H10 . 0.93 ?
    C11 C12 . 1.362(3) ?
    C11 H11 . 0.93 ?
    C12 C13 . 1.371(4) ?
    C12 H12 . 0.93 ?
    C13 H13 . 0.93 ?
    C14 C15 . 1.378(2) ?
    C14 C19 . 1.485(2) ?
    C15 C16 . 1.387(2) ?
    C15 H15 . 0.93 ?
    C16 C17 . 1.372(3) ?
    C16 H16 . 0.93 ?
    C17 C18 . 1.370(3) ?
    C17 H17 . 0.93 ?
    C18 H18 . 0.93 ?
    C19 C20 . 1.4062(19) ?
    C20 C21 . 1.483(2) ?
    C21 C22 . 1.376(2) ?
    C22 C23 . 1.383(3) ?
    C22 H22 . 0.93 ?
    C23 C24 . 1.355(3) ?
    C23 H23 . 0.93 ?
    C24 C25 . 1.368(3) ?
    C24 H24 . 0.93 ?
    C25 H25 . 0.93 ?
    O1W H1W1 . 0.85(2) ?
    O1W H1W2 . 0.85(4) ?
loop_
    _geom_angle_atom_site_label_1
    _geom_angle_atom_site_label_2
    _geom_angle_atom_site_label_3
    _geom_angle_site_symmetry_1
    _geom_angle_site_symmetry_3
    _geom_angle
    _geom_angle_publ_flag
    N3 Ni1 N7 . . 180 ?
    N3 Ni1 N6 . 2 102.38(4) ?
    N7 Ni1 N6 . 2 77.62(4) ?
    N3 Ni1 N6 . . 102.38(4) ?
    N7 Ni1 N6 . . 77.62(4) ?
    N6 Ni1 N6 2 . 155.25(7) ?
    N3 Ni1 N2 . 2 77.67(4) ?
    N7 Ni1 N2 . 2 102.33(4) ?
    N6 Ni1 N2 2 2 87.53(5) ?
    N6 Ni1 N2 . 2 97.74(5) ?
    N3 Ni1 N2 . . 77.67(4) ?
    N7 Ni1 N2 . . 102.33(4) ?
    N6 Ni1 N2 2 . 97.74(5) ?
    N6 Ni1 N2 . . 87.53(5) ?
    N2 Ni1 N2 2 . 155.34(7) ?
    N1 C1 S1 . . 178.4(2) ?
    C6 N2 C2 . . 118.34(15) ?
    C6 N2 Ni1 . . 125.08(12) ?
    C2 N2 Ni1 . . 114.60(10) ?
    C7 N3 C7 2 . 121.80(17) ?
    C7 N3 Ni1 2 . 119.10(9) ?
    C7 N3 Ni1 . . 119.10(9) ?
    C8 N4 C8 . 2 120.79(17) ?
    C13 N5 C9 . . 116.30(17) ?
    C18 N6 C14 . . 118.07(14) ?
    C18 N6 Ni1 . . 125.01(12) ?
    C14 N6 Ni1 . . 115.18(10) ?
    C19 N7 C19 . 2 122.07(18) ?
    C19 N7 Ni1 . . 118.97(9) ?
    C19 N7 Ni1 2 . 118.97(9) ?
    C20 N8 C20 . 2 120.13(17) ?
    C21 N9 C25 . . 116.73(17) ?
    N2 C2 C3 . . 121.62(14) ?
    N2 C2 C7 . . 113.95(13) ?
    C3 C2 C7 . . 124.12(14) ?
    C2 C3 C4 . . 119.29(17) ?
    C2 C3 H3 . . 120.4 ?
    C4 C3 H3 . . 120.4 ?
    C5 C4 C3 . . 119.08(19) ?
    C5 C4 H4 . . 120.5 ?
    C3 C4 H4 . . 120.5 ?
    C6 C5 C4 . . 118.71(17) ?
    C6 C5 H5 . . 120.6 ?
    C4 C5 H5 . . 120.6 ?
    N2 C6 C5 . . 122.94(18) ?
    N2 C6 H6 . . 118.5 ?
    C5 C6 H6 . . 118.5 ?
    N3 C7 C8 . . 117.85(13) ?
    N3 C7 C2 . . 113.09(13) ?
    C8 C7 C2 . . 128.96(13) ?
    N4 C8 C7 . . 119.10(13) ?
    N4 C8 C9 . . 116.22(13) ?
    C7 C8 C9 . . 124.66(13) ?
    N5 C9 C10 . . 123.34(15) ?
    N5 C9 C8 . . 115.76(14) ?
    C10 C9 C8 . . 120.84(14) ?
    C9 C10 C11 . . 118.80(18) ?
    C9 C10 H10 . . 120.6 ?
    C11 C10 H10 . . 120.6 ?
    C12 C11 C10 . . 118.28(19) ?
    C12 C11 H11 . . 120.9 ?
    C10 C11 H11 . . 120.9 ?
    C11 C12 C13 . . 119.46(18) ?
    C11 C12 H12 . . 120.3 ?
    C13 C12 H12 . . 120.3 ?
    N5 C13 C12 . . 123.8(2) ?
    N5 C13 H13 . . 118.1 ?
    C12 C13 H13 . . 118.1 ?
    N6 C14 C15 . . 121.91(14) ?
    N6 C14 C19 . . 113.83(13) ?
    C15 C14 C19 . . 123.72(14) ?
    C14 C15 C16 . . 118.90(16) ?
    C14 C15 H15 . . 120.5 ?
    C16 C15 H15 . . 120.5 ?
    C17 C16 C15 . . 119.27(17) ?
    C17 C16 H16 . . 120.4 ?
    C15 C16 H16 . . 120.4 ?
    C18 C17 C16 . . 118.97(16) ?
    C18 C17 H17 . . 120.5 ?
    C16 C17 H17 . . 120.5 ?
    N6 C18 C17 . . 122.84(16) ?
    N6 C18 H18 . . 118.6 ?
    C17 C18 H18 . . 118.6 ?
    N7 C19 C20 . . 117.66(13) ?
    N7 C19 C14 . . 112.97(13) ?
    C20 C19 C14 . . 129.22(13) ?
    N8 C20 C19 . . 119.14(13) ?
    N8 C20 C21 . . 117.19(13) ?
    C19 C20 C21 . . 123.62(13) ?
    N9 C21 C22 . . 122.87(15) ?
    N9 C21 C20 . . 115.10(14) ?
    C22 C21 C20 . . 121.96(15) ?
    C21 C22 C23 . . 118.46(18) ?
    C21 C22 H22 . . 120.8 ?
    C23 C22 H22 . . 120.8 ?
    C24 C23 C22 . . 119.57(19) ?
    C24 C23 H23 . . 120.2 ?
    C22 C23 H23 . . 120.2 ?
    C23 C24 C25 . . 118.46(18) ?
    C23 C24 H24 . . 120.8 ?
    C25 C24 H24 . . 120.8 ?
    N9 C25 C24 . . 123.9(2) ?
    N9 C25 H25 . . 118 ?
    C24 C25 H25 . . 118 ?
    H1W1 O1W H1W2 . . 108(4) ?
loop_
    _geom_torsion_atom_site_label_1
    _geom_torsion_atom_site_label_2
    _geom_torsion_atom_site_label_3
    _geom_torsion_atom_site_label_4
    _geom_torsion_site_symmetry_1
    _geom_torsion_site_symmetry_2
    _geom_torsion_site_symmetry_3
    _geom_torsion_site_symmetry_4
    _geom_torsion
    _geom_torsion_publ_flag
    N3 Ni1 N2 C6 . . . . 167.18(16) ?
    N7 Ni1 N2 C6 . . . . -12.82(16) ?
    N6 Ni1 N2 C6 2 . . . -91.77(16) ?
    N6 Ni1 N2 C6 . . . . 63.94(16) ?
    N2 Ni1 N2 C6 2 . . . 167.18(16) ?
    N3 Ni1 N2 C2 . . . . 3.52(10) ?
    N7 Ni1 N2 C2 . . . . -176.48(10) ?
    N6 Ni1 N2 C2 2 . . . 104.58(11) ?
    N6 Ni1 N2 C2 . . . . -99.71(11) ?
    N2 Ni1 N2 C2 2 . . . 3.52(10) ?
    N6 Ni1 N3 C7 2 . . 2 89.60(8) ?
    N6 Ni1 N3 C7 . . . 2 -90.40(8) ?
    N2 Ni1 N3 C7 2 . . 2 4.94(8) ?
    N2 Ni1 N3 C7 . . . 2 -175.06(8) ?
    N6 Ni1 N3 C7 2 . . . -90.40(8) ?
    N6 Ni1 N3 C7 . . . . 89.60(8) ?
    N2 Ni1 N3 C7 2 . . . -175.06(8) ?
    N2 Ni1 N3 C7 . . . . 4.94(8) ?
    N3 Ni1 N6 C18 . . . . -16.09(14) ?
    N7 Ni1 N6 C18 . . . . 163.91(14) ?
    N6 Ni1 N6 C18 2 . . . 163.91(14) ?
    N2 Ni1 N6 C18 2 . . . -95.09(14) ?
    N2 Ni1 N6 C18 . . . . 60.72(14) ?
    N3 Ni1 N6 C14 . . . . 179.33(10) ?
    N7 Ni1 N6 C14 . . . . -0.67(10) ?
    N6 Ni1 N6 C14 2 . . . -0.67(10) ?
    N2 Ni1 N6 C14 2 . . . 100.33(11) ?
    N2 Ni1 N6 C14 . . . . -103.87(11) ?
    N6 Ni1 N7 C19 2 . . . -171.86(8) ?
    N6 Ni1 N7 C19 . . . . 8.14(8) ?
    N2 Ni1 N7 C19 2 . . . -87.20(8) ?
    N2 Ni1 N7 C19 . . . . 92.80(8) ?
    N6 Ni1 N7 C19 2 . . 2 8.14(8) ?
    N6 Ni1 N7 C19 . . . 2 -171.86(8) ?
    N2 Ni1 N7 C19 2 . . 2 92.80(8) ?
    N2 Ni1 N7 C19 . . . 2 -87.20(8) ?
    C6 N2 C2 C3 . . . . -1.4(2) ?
    Ni1 N2 C2 C3 . . . . 163.47(14) ?
    C6 N2 C2 C7 . . . . -175.20(15) ?
    Ni1 N2 C2 C7 . . . . -10.38(17) ?
    N2 C2 C3 C4 . . . . 0.8(3) ?
    C7 C2 C3 C4 . . . . 174.00(18) ?
    C2 C3 C4 C5 . . . . 0.4(3) ?
    C3 C4 C5 C6 . . . . -0.9(4) ?
    C2 N2 C6 C5 . . . . 0.8(3) ?
    Ni1 N2 C6 C5 . . . . -162.32(18) ?
    C4 C5 C6 N2 . . . . 0.4(4) ?
    C7 N3 C7 C8 2 . . . -8.50(10) ?
    Ni1 N3 C7 C8 . . . . 171.50(10) ?
    C7 N3 C7 C2 2 . . . 168.30(14) ?
    Ni1 N3 C7 C2 . . . . -11.70(14) ?
    N2 C2 C7 N3 . . . . 14.24(18) ?
    C3 C2 C7 N3 . . . . -159.43(15) ?
    N2 C2 C7 C8 . . . . -169.40(15) ?
    C3 C2 C7 C8 . . . . 16.9(3) ?
    C8 N4 C8 C7 2 . . . -8.67(10) ?
    C8 N4 C8 C9 2 . . . 170.04(15) ?
    N3 C7 C8 N4 . . . . 17.43(19) ?
    C2 C7 C8 N4 . . . . -158.78(13) ?
    N3 C7 C8 C9 . . . . -161.16(13) ?
    C2 C7 C8 C9 . . . . 22.6(2) ?
    C13 N5 C9 C10 . . . . 1.5(3) ?
    C13 N5 C9 C8 . . . . 178.73(18) ?
    N4 C8 C9 N5 . . . . -143.30(14) ?
    C7 C8 C9 N5 . . . . 35.3(2) ?
    N4 C8 C9 C10 . . . . 34.0(2) ?
    C7 C8 C9 C10 . . . . -147.32(16) ?
    N5 C9 C10 C11 . . . . -2.0(3) ?
    C8 C9 C10 C11 . . . . -179.12(16) ?
    C9 C10 C11 C12 . . . . 0.9(3) ?
    C10 C11 C12 C13 . . . . 0.5(3) ?
    C9 N5 C13 C12 . . . . 0.1(4) ?
    C11 C12 C13 N5 . . . . -1.0(4) ?
    C18 N6 C14 C15 . . . . 0.3(2) ?
    Ni1 N6 C14 C15 . . . . 166.03(13) ?
    C18 N6 C14 C19 . . . . -171.54(14) ?
    Ni1 N6 C14 C19 . . . . -5.83(16) ?
    N6 C14 C15 C16 . . . . -0.8(3) ?
    C19 C14 C15 C16 . . . . 170.27(16) ?
    C14 C15 C16 C17 . . . . -0.5(3) ?
    C15 C16 C17 C18 . . . . 2.1(3) ?
    C14 N6 C18 C17 . . . . 1.4(3) ?
    Ni1 N6 C18 C17 . . . . -162.77(14) ?
    C16 C17 C18 N6 . . . . -2.6(3) ?
    C19 N7 C19 C20 2 . . . -9.30(10) ?
    Ni1 N7 C19 C20 . . . . 170.70(10) ?
    C19 N7 C19 C14 2 . . . 166.59(14) ?
    Ni1 N7 C19 C14 . . . . -13.41(14) ?
    N6 C14 C19 N7 . . . . 12.20(18) ?
    C15 C14 C19 N7 . . . . -159.49(14) ?
    N6 C14 C19 C20 . . . . -172.49(15) ?
    C15 C14 C19 C20 . . . . 15.8(3) ?
    C20 N8 C20 C19 2 . . . -9.49(10) ?
    C20 N8 C20 C21 2 . . . 168.10(15) ?
    N7 C19 C20 N8 . . . . 19.1(2) ?
    C14 C19 C20 N8 . . . . -156.03(14) ?
    N7 C19 C20 C21 . . . . -158.34(13) ?
    C14 C19 C20 C21 . . . . 26.5(2) ?
    C25 N9 C21 C22 . . . . 0.8(3) ?
    C25 N9 C21 C20 . . . . 177.73(16) ?
    N8 C20 C21 N9 . . . . -140.33(14) ?
    C19 C20 C21 N9 . . . . 37.1(2) ?
    N8 C20 C21 C22 . . . . 36.6(2) ?
    C19 C20 C21 C22 . . . . -145.93(17) ?
    N9 C21 C22 C23 . . . . -0.3(3) ?
    C20 C21 C22 C23 . . . . -177.02(16) ?
    C21 C22 C23 C24 . . . . -0.1(3) ?
    C22 C23 C24 C25 . . . . 0.0(3) ?
    C21 N9 C25 C24 . . . . -1.0(3) ?
    C23 C24 C25 N9 . . . . 0.6(3) ?
loop_
    _geom_hbond_atom_site_label_D
    _geom_hbond_atom_site_label_H
    _geom_hbond_atom_site_label_A
    _geom_hbond_site_symmetry_A
    _geom_hbond_distance_DH
    _geom_hbond_distance_HA
    _geom_hbond_distance_DA
    _geom_hbond_angle_DHA
    O1W H1W1 N9 2_555 0.85(2) 2.28(3) 3.116(4) 166(3)
    O1W H1W2 N1 4_555 0.85(4) 2.20(3) 3.044(4) 173(4)
    C3 H3 N5 . 0.93 2.61 3.045(3) 109
