# Supplementary material for: Bis(2,3,5,6-tetra-2-pyridyl­pyrazine-κ3 N 2,N 1,N 6)nickel(II) dithio­cyanate dihydrate
Source: Acta Crystallogr Sect E Struct Rep Online. 2010 Dec 24;67(Pt 1):m129–30. doi: 10.1107/S1600536810053419 (PMC3050193; doi:10.1107/S1600536810053419)
Supplement: Supplementary file 2 [file e-67-0m129-Isup2.hkl]

#
# h,k,l, Fc-squared, Fo-squared, sigma(Fo-squared) and status flag
#
data_I
_shelx_title ' 236ni'
_shelx_refln_list_code          4
_shelx_F_calc_maximum      493.27
_exptl_crystal_F_000      2040.00
_reflns_d_resolution_high  0.6667
 
loop_
 _symmetry_equiv_pos_as_xyz
 'x, y, z'
 '-x, y, -z+1/2'
 'x+1/2, y+1/2, z'
 '-x+1/2, y+1/2, -z+1/2'
 '-x, -y, -z'
 'x, -y, z-1/2'
 '-x+1/2, -y+1/2, -z'
 'x+1/2, -y+1/2, z-1/2'
 
_cell_length_a    17.9091
_cell_length_b    13.6851
_cell_length_c    19.4650
_cell_angle_alpha  90.000
_cell_angle_beta  106.161
_cell_angle_gamma  90.000
 
_shelx_F_squared_multiplier     1.000
 
loop_
 _refln_index_h
 _refln_index_k
 _refln_index_l
 _refln_F_squared_calc
 _refln_F_squared_meas
 _refln_F_squared_sigma
 _refln_observed_status
   4   0   0     1081.81     1571.73     18.83 o
   6   0   0    36254.85    39952.82    105.51 o
   8   0   0     5158.28     5200.81     88.74 o
  10   0   0     5084.43     5515.91     81.05 o
  12   0   0    10604.29    10476.69    139.06 o
  14   0   0      339.86      292.62     28.61 o
  16   0   0     2724.91     2609.58    100.48 o
  18   0   0      122.59      147.65     57.75 o
  20   0   0      903.77     1098.88     93.73 o
  22   0   0      597.72      459.07     89.67 o
  24   0   0      131.13      125.93     89.73 o
   3   1   0    19701.07    24370.46    142.63 o
   5   1   0    38578.34    48905.02    277.51 o
   7   1   0     7831.01     9171.26    143.97 o
   9   1   0     4960.66     4697.73     42.63 o
  11   1   0        1.16        9.48     14.34 o
  13   1   0      835.39      888.88     24.91 o
  15   1   0      795.29      716.18     30.80 o
  17   1   0      936.05      991.11     45.57 o
  19   1   0      122.99       74.47     45.49 o
  21   1   0        4.48       11.26     51.47 o
  23   1   0       35.43       21.18     54.13 o
   0   2   0       51.61      134.18     11.20 o
   2   2   0    12150.96    13696.38     64.75 o
   4   2   0     9478.72     9038.04     89.83 o
   6   2   0     3530.84     3352.00     31.52 o
   8   2   0     9092.59     9697.12    118.06 o
  10   2   0      937.04      976.75     19.46 o
  12   2   0       62.12       78.95     16.90 o
  14   2   0      874.46      890.42     32.59 o
  16   2   0     1693.77     1653.48     51.06 o
  18   2   0      685.09      594.42     42.48 o
  20   2   0      119.50       98.88     49.31 o
  22   2   0       29.64       34.39     51.77 o
  24   2   0       56.46       39.10     59.13 o
   1   3   0    38608.48    46872.96    421.96 o
   3   3   0    20890.79    25648.63    194.91 o
   5   3   0    36012.03    43611.07    291.28 o
   7   3   0      736.53      535.90     14.44 o
   9   3   0     3159.19     3229.07     29.20 o
  11   3   0    13366.55    14584.57    173.72 o
  13   3   0     2836.13     2895.28     59.33 o
  15   3   0       10.53        2.39     24.43 o
  17   3   0      617.53      628.12     41.26 o
  19   3   0       18.73       13.92     38.62 o
  21   3   0        5.63       -4.56     48.85 o
  23   3   0      365.12      433.00     66.29 o
  25   3   0       75.64      101.67     79.91 o
   0   4   0    12111.87    11279.97    173.90 o
   2   4   0      918.57      754.74     16.62 o
   4   4   0    12207.49    13051.66    114.32 o
   6   4   0     3207.73     4469.42     73.19 o
   8   4   0      321.48      275.33     13.20 o
  10   4   0     3838.25     4019.44     34.95 o
  12   4   0      225.87      183.67     17.34 o
  14   4   0      815.47      773.12     28.72 o
  16   4   0      107.09      111.80     27.51 o
  18   4   0       18.87       19.37     35.88 o
  20   4   0        1.99       -6.97     39.39 o
  22   4   0      147.53      158.55     55.84 o
  24   4   0      174.15      108.99     89.69 o
   1   5   0      198.91      243.14     14.94 o
   3   5   0     8014.98     7788.85    103.60 o
   5   5   0      395.13      354.23     15.84 o
   7   5   0     5481.00     5409.40     43.37 o
   9   5   0     5094.58     4988.28     38.14 o
  11   5   0       24.52       37.96     15.45 o
  13   5   0      652.40      639.93     27.19 o
  15   5   0      153.78      200.94     25.09 o
  17   5   0      223.81      243.92     31.15 o
  19   5   0      318.26      253.75     39.57 o
  21   5   0      136.95      175.56     43.57 o
  23   5   0       84.33      110.78     89.00 o
   0   6   0    70077.13    78058.32    852.16 o
   2   6   0    10986.51    13183.93    243.62 o
   4   6   0       22.11       19.36     13.65 o
   6   6   0    20151.44    20719.57    102.33 o
   8   6   0     1845.79     1774.10     24.24 o
  10   6   0      165.13      185.79     15.23 o
  12   6   0     2964.08     3005.67     48.22 o
  14   6   0      331.26      316.07     22.58 o
  16   6   0       18.69       20.56     26.39 o
  18   6   0      505.59      512.07     42.94 o
  20   6   0       30.51       19.38     47.29 o
  22   6   0      248.65      221.82     63.36 o
   1   7   0     3370.91     3395.56     31.77 o
   3   7   0     9636.71    10712.81    122.39 o
   5   7   0      934.95      774.96     28.79 o
   7   7   0      171.88      141.33     19.17 o
   9   7   0     1093.36     1107.96     25.93 o
  11   7   0     6072.55     5804.14     68.58 o
  13   7   0      213.04      152.92     21.51 o
  15   7   0        5.70       21.02     27.30 o
  17   7   0      572.90      669.53     37.11 o
  19   7   0      218.05      232.62     52.26 o
  21   7   0      256.49      242.46     56.27 o
  23   7   0       43.22       14.86     80.19 o
   0   8   0     2532.59     2786.08     43.78 o
   2   8   0      102.91      245.18     22.72 o
   4   8   0     3108.23     2515.10     36.01 o
   6   8   0      294.26      301.26     21.66 o
   8   8   0     7726.52     7507.71     62.90 o
  10   8   0     4042.10     4146.44     64.58 o
  12   8   0     2587.97     2385.99     53.02 o
  14   8   0     2838.73     2903.12     44.83 o
  16   8   0     1131.14     1127.64     50.11 o
  18   8   0        8.15       23.92     39.76 o
  20   8   0       16.06       23.71     51.58 o
  22   8   0      103.78       83.67     61.06 o
   1   9   0     1269.26     1253.69     34.04 o
   3   9   0      825.30      986.25     55.07 o
   5   9   0      823.36      716.61     26.94 o
   7   9   0     1234.21     1173.08     31.79 o
   9   9   0     2722.44     2805.07     70.85 o
  11   9   0        2.51       18.42     23.37 o
  13   9   0     1262.55     1252.22     38.69 o
  15   9   0        0.25      -12.33     34.33 o
  17   9   0      128.59      160.38     39.57 o
  19   9   0      168.18      169.92     44.90 o
  21   9   0       51.36       55.55     87.78 o
   0  10   0     1562.60     1222.26     36.01 o
   2  10   0      162.28      191.09     18.54 o
   4  10   0     1918.91     1909.32     36.81 o
   6  10   0     2905.68     2724.53     43.71 o
   8  10   0      125.36      101.99     24.46 o
  10  10   0       99.71       95.21     21.06 o
  12  10   0      103.47      110.81     25.99 o
  14  10   0      121.71       94.88     35.62 o
  16  10   0      106.56      139.61     39.15 o
  18  10   0       48.06       43.50     52.07 o
  20  10   0        7.40       22.63     86.86 o
   1  11   0     1370.91     1415.39     27.89 o
   3  11   0     2442.89     2213.74     34.55 o
   5  11   0     8519.13     7978.26    171.69 o
   7  11   0        6.77       -1.03     23.39 o
   9  11   0      430.22      441.44     29.28 o
  11  11   0      244.68      252.43     27.44 o
  13  11   0       13.08       35.07     43.50 o
  15  11   0       74.19      118.96     49.94 o
  17  11   0       56.70       49.63     55.69 o
  19  11   0       10.07       18.38     59.22 o
   0  12   0      234.88      144.87     28.17 o
   2  12   0        0.33        8.42     19.01 o
   4  12   0       26.58       43.87     22.52 o
   6  12   0      419.60      386.34     28.23 o
   8  12   0     1725.64     1669.74     55.29 o
  10  12   0       76.77       89.95     30.88 o
  12  12   0      389.55      365.74     49.10 o
  14  12   0       97.67       82.22     49.43 o
  16  12   0      192.59      227.49     55.30 o
  18  12   0        9.43        3.23     55.56 o
   1  13   0      103.46      127.98     24.91 o
   3  13   0     1007.15     1010.35     35.25 o
   5  13   0     5006.26     4885.37     71.35 o
   7  13   0     2043.99     1834.52    104.84 o
   9  13   0      827.88      763.99     65.96 o
  11  13   0     1187.10     1256.00     63.28 o
  13  13   0      377.44      430.49     54.22 o
  15  13   0      115.72      139.51     55.23 o
  17  13   0      362.52      453.48     66.79 o
  19  13   0       47.73       66.62     82.41 o
   0  14   0      575.78      479.27     69.36 o
   2  14   0     1689.75     1536.82     63.37 o
   4  14   0     2128.29     1683.82    233.87 o
   6  14   0     1629.94     1529.77     50.63 o
   8  14   0      307.19      236.64     35.38 o
  10  14   0      144.05      156.26     36.52 o
  12  14   0       79.41      100.54     50.17 o
  14  14   0      697.45      711.03     64.83 o
  16  14   0      247.74      285.61     65.83 o
  18  14   0      198.71      231.70     89.89 o
   1  15   0       15.68        4.58     44.32 o
   3  15   0     1048.69      883.71    116.91 o
   5  15   0      561.99      514.33     51.44 o
   7  15   0        4.99       26.96     43.27 o
   9  15   0      117.85      103.74     37.46 o
  11  15   0      205.28      224.31     52.98 o
  13  15   0      254.54      292.73     57.75 o
  15  15   0       98.21       94.31     55.69 o
  17  15   0      161.26      132.89     82.65 o
   0  16   0      316.91      260.29     69.52 o
   2  16   0      826.73      766.68     59.18 o
   4  16   0      660.64      667.27     89.79 o
   6  16   0        6.63       -7.47     48.30 o
   8  16   0      110.97      103.77     49.28 o
  10  16   0       37.32       55.66     76.33 o
  12  16   0       46.92       18.22     80.16 o
   1  17   0        6.40       28.95     49.07 o
   3  17   0      223.40      179.55     51.37 o
   5  17   0      288.45      262.63     55.07 o
   7  17   0       19.86       55.93     55.34 o
   9  17   0      147.63      159.72     83.37 o
  11  17   0      164.29      256.09     91.63 o
   0  18   0       14.84       33.17     72.10 o
   2  18   0       51.26      107.75     56.26 o
   4  18   0       46.83       64.32     56.33 o
   6  18   0      683.19      714.04     69.25 o
   8  18   0       51.85        1.59     92.73 o
   1  19   0      156.51      288.46     62.63 o
   3  19   0        3.43       -1.83     57.29 o
   5  19   0      291.59      377.94     65.74 o
   0  20   0      176.59      427.31    106.87 o
   2  20   0       81.81      164.44     86.64 o
   4  20   0      123.83      240.47     91.21 o
 -25   1   1      113.43      271.53     97.24 o
 -23   1   1      104.81      121.29     57.47 o
 -21   1   1      669.67      744.95     64.40 o
 -19   1   1      529.35      434.54     50.04 o
 -17   1   1     1430.03     1415.78     60.45 o
 -15   1   1      444.34      401.47     24.01 o
 -13   1   1     2679.89     2650.93     56.93 o
 -11   1   1     5640.39     6000.21     95.19 o
  -9   1   1    13268.07    14028.02     76.14 o
  -7   1   1     7633.45     7560.48     35.64 o
  -5   1   1    74072.32    82315.36    555.64 o
  -3   1   1     3594.05     3327.38     19.14 o
   3   1   1    10759.38    12432.24    155.43 o
   5   1   1    26864.42    34576.16    263.88 o
   7   1   1       69.42       40.07      8.95 o
   9   1   1     1369.09     1464.43     21.46 o
  11   1   1     3212.12     3093.87     61.20 o
  13   1   1      199.26      240.30     18.25 o
  15   1   1     1371.97     1337.58     46.12 o
  17   1   1     2090.93     2073.74     57.78 o
  19   1   1       62.61       84.02     43.41 o
  21   1   1      153.11      162.43     50.69 o
  23   1   1      116.02       79.46     54.52 o
 -24   2   1       35.56       55.77     55.85 o
 -22   2   1       82.90       76.86     50.80 o
 -20   2   1      172.96      184.49     48.10 o
 -18   2   1        7.34        0.88     40.88 o
 -16   2   1      134.71      181.19     27.03 o
 -14   2   1    10814.36    11124.48    105.60 o
 -12   2   1     3888.19     4254.07     54.30 o
 -10   2   1    14742.35    16247.38    186.19 o
  -8   2   1     7734.04     8267.25     56.18 o
  -6   2   1    15268.44    18906.90     94.45 o
  -4   2   1    10301.66    12419.09    102.87 o
  -2   2   1     1997.75     2683.67     29.05 o
   0   2   1     3373.36     3246.02     26.44 o
   2   2   1       39.65       28.65      9.12 o
   4   2   1    23561.87    30921.55    281.47 o
   6   2   1      466.95      424.83     10.46 o
   8   2   1     1021.49      967.74     15.69 o
  10   2   1      474.57      570.38     16.84 o
  12   2   1     3287.89     3376.19     83.13 o
  14   2   1       58.17       75.00     24.60 o
  16   2   1       14.13       13.70     31.92 o
  18   2   1      253.72      245.22     39.79 o
  20   2   1        0.92       -2.96     37.76 o
  22   2   1       86.05       72.40     51.46 o
  24   2   1        2.48       16.23     60.89 o
 -25   3   1        4.92      -28.44     86.63 o
 -23   3   1       26.61       30.04     57.69 o
 -21   3   1        4.04        0.09     50.05 o
 -19   3   1       58.57       20.39     34.15 o
 -17   3   1        8.75        4.13     27.46 o
 -15   3   1      329.38      355.74     29.41 o
 -13   3   1        8.83       22.18     16.60 o
 -11   3   1      295.23      267.64     16.63 o
  -9   3   1     9569.13     9825.83     56.28 o
  -7   3   1     1591.08     1481.81     19.12 o
  -5   3   1     7146.09     8954.87     76.85 o
  -3   3   1     9169.77     9453.27    142.46 o
  -1   3   1    47238.20    56162.21    700.98 o
   1   3   1    14299.68    16164.47    259.76 o
   3   3   1      151.73      182.52      9.79 o
   5   3   1      300.65      267.51     10.53 o
   7   3   1    11348.47    12794.71    124.64 o
   9   3   1    19482.63    22077.86    363.76 o
  11   3   1     3172.24     3292.43     39.11 o
  13   3   1       32.11       57.48     24.49 o
  15   3   1        6.73        0.78     24.69 o
  17   3   1       19.28       32.77     32.70 o
  19   3   1      135.23      137.39     37.85 o
  21   3   1       20.35       -5.90     40.50 o
  23   3   1        7.16       25.46     55.00 o
 -24   4   1        7.11       23.32     57.92 o
 -22   4   1       84.98      104.35     56.39 o
 -20   4   1        9.54       22.19     36.06 o
 -18   4   1        4.97       15.18     33.64 o
 -16   4   1      930.73      955.87     36.60 o
 -14   4   1     1282.36     1356.14     33.18 o
 -12   4   1      348.81      297.06     17.91 o
 -10   4   1     1208.67     1091.93     21.62 o
  -8   4   1     1038.68      939.71     18.22 o
  -6   4   1     3468.77     3613.92     24.52 o
  -4   4   1     1594.01     1754.10     20.11 o
  -2   4   1       17.76       32.61     10.35 o
   0   4   1    34762.93    41807.26    288.47 o
   2   4   1     1538.04     1628.13     26.91 o
   4   4   1    12409.21    14021.79    223.14 o
   6   4   1     1689.85     1344.28     19.51 o
   8   4   1      895.74     1105.89     19.26 o
  10   4   1      495.59      547.73     18.64 o
  12   4   1     1346.66     1301.56     30.50 o
  14   4   1       86.25       87.14     25.80 o
  16   4   1       58.11       94.31     32.16 o
  18   4   1     1653.34     1797.84     58.00 o
  20   4   1      101.56      143.28     40.78 o
  22   4   1        7.14       -2.51     44.86 o
 -23   5   1        1.40        4.68     58.95 o
 -21   5   1       60.12       59.90     39.91 o
 -19   5   1       61.60       57.30     37.99 o
 -17   5   1      663.16      568.96     35.20 o
 -15   5   1     2616.03     2750.72     48.91 o
 -13   5   1     1778.85     1937.80     31.02 o
 -11   5   1      803.88      859.33     19.85 o
  -9   5   1      179.71      241.92     13.54 o
  -7   5   1      167.03      176.86     11.38 o
  -5   5   1       47.75       30.78     11.86 o
  -3   5   1      418.39      304.95     13.92 o
  -1   5   1     9447.83    10150.13    131.29 o
   1   5   1     7505.46     7835.23     45.27 o
   3   5   1     1287.29     1323.88     23.09 o
   5   5   1     3202.87     3048.24     88.12 o
   7   5   1     2066.51     2196.85     23.78 o
   9   5   1      369.16      519.40     18.48 o
  11   5   1       62.40       20.83     14.35 o
  13   5   1      143.84      197.87     25.52 o
  15   5   1      554.30      480.17     35.58 o
  17   5   1        8.62       29.89     33.03 o
  19   5   1        1.87      -15.23     37.28 o
  21   5   1       59.45       65.26     43.01 o
  23   5   1        3.92      -22.76     81.48 o
 -22   6   1      360.15      420.15     61.63 o
 -20   6   1       15.73       26.37     39.84 o
 -18   6   1       53.94       64.49     31.36 o
 -16   6   1      625.17      711.21     31.48 o
 -14   6   1     3605.44     3565.85     55.57 o
 -12   6   1     1862.73     1853.23     27.56 o
 -10   6   1     3590.87     3597.33     39.85 o
  -8   6   1      538.05      369.34     16.13 o
  -6   6   1     3611.02     3744.45     37.81 o
  -4   6   1     2398.74     2230.64     42.56 o
  -2   6   1    25993.74    30677.90    284.14 o
   0   6   1    26892.25    32524.70    357.50 o
   2   6   1    39160.36    45524.34    378.56 o
   4   6   1     7558.89     7462.45     52.67 o
   6   6   1     4230.83     3963.94     47.10 o
   8   6   1     8657.52     9207.69     70.84 o
  10   6   1     6624.59     6786.48     55.37 o
  12   6   1     1235.88     1274.23     30.73 o
  14   6   1     3314.16     3451.98     54.28 o
  16   6   1      438.24      411.78     37.92 o
  18   6   1       97.60       98.19     37.26 o
  20   6   1      408.26      489.54     60.75 o
  22   6   1      474.96      544.61     67.99 o
 -21   7   1       41.11       23.70     54.84 o
 -19   7   1      190.73      203.86     51.81 o
 -17   7   1      488.09      562.13     36.23 o
 -15   7   1      120.04      102.33     25.35 o
 -13   7   1     1032.18      916.60     26.43 o
 -11   7   1     6267.42     6714.95     63.84 o
  -9   7   1      797.94      797.20     23.28 o
  -7   7   1     3905.55     4216.45     43.65 o
  -5   7   1    16413.63    16338.82    143.93 o
  -3   7   1      979.49     1239.89     28.99 o
  -1   7   1     7878.02     9164.95    139.06 o
   1   7   1    25006.86    28276.23    174.42 o
   3   7   1     4938.42     5330.83     53.86 o
   5   7   1     6698.08     6746.94     53.84 o
   7   7   1     4875.90     4417.70     55.70 o
   9   7   1     1843.81     1944.17     41.32 o
  11   7   1      751.59      700.16     25.54 o
  13   7   1     1301.90     1387.70     33.39 o
  15   7   1      747.10      807.91     31.41 o
  17   7   1     1239.20     1308.54     69.12 o
  19   7   1        3.08        7.57     48.12 o
  21   7   1        6.79      -10.46     53.13 o
  23   7   1       78.81       64.68     84.39 o
 -22   8   1      130.60      127.68     59.80 o
 -20   8   1        0.01      -10.12     49.81 o
 -18   8   1      140.84      123.69     38.59 o
 -16   8   1      308.64      282.91     37.48 o
 -14   8   1     1235.65     1171.29     45.65 o
 -12   8   1      193.18      176.28     20.12 o
 -10   8   1       37.48       46.61     19.68 o
  -8   8   1      390.58      361.76     22.42 o
  -6   8   1      150.45      170.86     19.06 o
  -4   8   1       11.34        9.26     16.37 o
  -2   8   1     2428.02     2569.61     29.92 o
   0   8   1     1147.66     1025.79     20.30 o
   2   8   1      582.97      697.53     24.63 o
   4   8   1       69.19       65.01     19.52 o
   6   8   1     3008.32     2968.38     42.00 o
   8   8   1        5.43        5.46     22.42 o
  10   8   1      191.23      163.58     20.07 o
  12   8   1      221.88      186.90     27.35 o
  14   8   1      880.31      830.75     36.11 o
  16   8   1       35.23       15.54     37.55 o
  18   8   1       58.10       37.90     45.41 o
  20   8   1        3.57      -20.56     56.74 o
  22   8   1       47.42       16.14     79.58 o
 -21   9   1       56.24       97.41     89.88 o
 -19   9   1      527.95      577.99     48.66 o
 -17   9   1      264.05      248.32     40.88 o
 -15   9   1      800.56      852.28     45.51 o
 -13   9   1     1133.91     1057.28     44.99 o
 -11   9   1     1038.25      956.30     39.06 o
  -9   9   1     8106.41     8352.86     63.80 o
  -7   9   1       18.32       13.26     19.93 o
  -5   9   1      464.77      439.23     22.88 o
  -3   9   1    11781.84    11489.16    142.35 o
  -1   9   1     4131.77     4419.63     54.16 o
   1   9   1     1660.22     1667.77     25.61 o
   3   9   1     5613.09     5120.34     51.74 o
   5   9   1      955.14     1042.75     30.15 o
   7   9   1     6623.87     6501.50     61.52 o
   9   9   1     5952.82     6481.37    111.20 o
  11   9   1     3398.90     3464.94     52.85 o
  13   9   1      196.23      181.41     27.49 o
  15   9   1       97.93      144.64     36.35 o
  17   9   1      775.22      842.17     52.66 o
  19   9   1       19.75       12.77     48.82 o
  21   9   1       11.64       -9.64     59.71 o
 -20  10   1       18.01       17.72     59.13 o
 -18  10   1        0.98       25.55     49.62 o
 -16  10   1       12.37       12.12     46.60 o
 -14  10   1        8.30        9.06     32.98 o
 -12  10   1        3.64       -1.02     23.53 o
 -10  10   1       52.73       67.34     20.23 o
  -8  10   1       53.27       19.68     22.39 o
  -6  10   1     2355.10     2484.51     55.94 o
  -4  10   1     2793.37     2741.45     40.90 o
  -2  10   1       90.75      103.85     17.55 o
   0  10   1     1553.64     1519.12     26.81 o
   2  10   1      255.30      286.69     19.56 o
   4  10   1     2451.96     2374.44     41.73 o
   6  10   1     1186.82     1316.04     43.40 o
   8  10   1     4260.49     3852.64     53.54 o
  10  10   1     1126.70      962.61     35.14 o
  12  10   1     2876.97     2972.62     64.08 o
  14  10   1       70.35       61.69     35.01 o
  16  10   1       92.10       76.41     39.64 o
  18  10   1       84.09       57.41     41.61 o
  20  10   1       18.11       87.15     85.45 o
 -21  11   1      327.15      269.03     89.59 o
 -19  11   1      274.49      270.65     60.34 o
 -17  11   1      496.06      507.24     60.97 o
 -15  11   1        0.90        3.60     45.02 o
 -13  11   1       41.71       26.15     41.91 o
 -11  11   1       98.87       89.04     28.65 o
  -9  11   1      136.05      130.77     23.96 o
  -7  11   1      117.17       52.63     23.23 o
  -5  11   1     4686.94     4346.68     93.37 o
  -3  11   1       14.83       11.65     20.18 o
  -1  11   1      628.64      622.57     22.10 o
   1  11   1     1879.28     1818.53     29.65 o
   3  11   1       43.77       31.79     18.66 o
   5  11   1       30.54       75.33     25.61 o
   7  11   1     1671.09     1680.58     67.90 o
   9  11   1        5.34        1.35     25.80 o
  11  11   1        1.95        2.90     25.53 o
  13  11   1      211.23      181.99     35.98 o
  15  11   1        1.06        0.75     38.29 o
  17  11   1      322.50      353.18     58.83 o
  19  11   1      137.94      183.79     65.02 o
 -20  12   1      103.01      146.74     63.18 o
 -18  12   1      164.35      187.82     60.03 o
 -16  12   1     1081.13     1084.77     69.44 o
 -14  12   1     2265.44     2312.46    140.87 o
 -12  12   1      753.52      667.90     55.74 o
 -10  12   1      878.43      824.69     38.00 o
  -8  12   1     2517.74     2452.64     72.50 o
  -6  12   1     5907.09     5315.34    166.84 o
  -4  12   1     5531.44     5706.00     97.48 o
  -2  12   1       95.34       30.60     18.76 o
   0  12   1      121.45       60.78     18.58 o
   2  12   1      247.41      298.58     23.87 o
   4  12   1     6558.73     6831.14     68.14 o
   6  12   1     1135.65     1094.35     57.01 o
   8  12   1     2419.73     2324.54     63.21 o
  10  12   1      699.70      765.54     36.27 o
  12  12   1     1120.30     1091.46     47.84 o
  14  12   1      818.89      782.82     61.97 o
  16  12   1      576.48      681.17     81.48 o
  18  12   1       10.08        8.84     58.43 o
 -19  13   1      241.32      270.74     95.75 o
 -17  13   1       36.88       85.31     62.06 o
 -15  13   1       42.28       38.73     52.39 o
 -13  13   1        0.96        1.82     47.54 o
 -11  13   1      254.24      230.68     47.92 o
  -9  13   1       84.89       54.13     29.93 o
  -7  13   1       81.45       92.10     30.23 o
  -5  13   1     1082.28     1011.74     54.17 o
  -3  13   1       13.40       12.66     23.69 o
  -1  13   1       87.72       99.57     27.19 o
   1  13   1       33.42       60.44     25.59 o
   3  13   1     2316.35     2126.52     45.05 o
   5  13   1       14.18       48.73     26.07 o
   7  13   1      465.78      550.42     44.09 o
   9  13   1      182.46      157.79     34.37 o
  11  13   1       10.26        4.93     35.08 o
  13  13   1       17.30       26.33     48.22 o
  15  13   1        5.82       10.14     55.30 o
  17  13   1      345.70      372.56     68.31 o
 -18  14   1       76.78      135.38     88.93 o
 -16  14   1      159.00      195.23     71.75 o
 -14  14   1        1.87       20.06     49.77 o
 -12  14   1      282.44      326.91     52.67 o
 -10  14   1     1519.23     1430.27     66.52 o
  -8  14   1       30.07       36.03     30.35 o
  -6  14   1     2367.71     2407.03     60.86 o
  -4  14   1     1761.41     1459.80    106.76 o
  -2  14   1     1742.49     1674.70     88.65 o
   0  14   1     2585.21     2395.46     74.29 o
   2  14   1     1092.78      994.51     89.26 o
   4  14   1     2124.35     1818.99     52.78 o
   6  14   1     2541.79     2342.19    111.44 o
   8  14   1      353.62      387.89     38.61 o
  10  14   1      484.71      405.39     41.76 o
  12  14   1      772.34      865.47     64.26 o
  14  14   1      152.95      163.27     57.04 o
  16  14   1       14.27        6.73     59.58 o
 -17  15   1      245.12      328.50     89.15 o
 -15  15   1      141.20      205.88     58.04 o
 -13  15   1        6.10       -9.10     52.29 o
 -11  15   1      353.52      208.22     86.22 o
  -9  15   1     1618.14     1665.03    109.85 o
  -7  15   1      649.77      489.84     65.32 o
  -5  15   1     1016.23      829.42     58.27 o
  -3  15   1     2595.67     2371.87    152.51 o
  -1  15   1      114.38      121.46     45.62 o
   1  15   1       55.90       34.97     44.55 o
   3  15   1     1360.69     1430.97     66.24 o
   5  15   1      942.59      923.89     59.97 o
   7  15   1      342.02      294.02     40.61 o
   9  15   1     1186.91     1371.60     77.12 o
  11  15   1       78.12      111.74     52.53 o
  13  15   1      301.74      253.76     57.81 o
  15  15   1      133.23      120.60     58.50 o
 -14  16   1        3.77       17.69     90.85 o
 -12  16   1       47.19       89.26     79.15 o
 -10  16   1        0.92       -7.55     74.54 o
  -8  16   1      432.74      479.52     85.90 o
  -6  16   1       62.45       58.57     47.28 o
  -4  16   1       43.81       74.12     48.28 o
  -2  16   1       79.49       66.45     48.65 o
   0  16   1        2.51        1.10     45.24 o
   2  16   1      126.65      105.46     47.36 o
   4  16   1       45.33       27.50     47.71 o
   6  16   1      173.67      185.24     52.62 o
   8  16   1      544.76      556.16     60.03 o
  10  16   1        0.52       25.67     82.45 o
  12  16   1        0.58       -9.25     82.51 o
  14  16   1       41.10       79.71     74.14 o
 -11  17   1       85.13       32.06     84.91 o
  -9  17   1        4.38       -6.86     76.05 o
  -7  17   1      287.27      266.98     90.48 o
  -5  17   1     2502.61     2701.77     89.78 o
  -3  17   1     1147.18     1195.92     72.69 o
  -1  17   1      308.62      363.75     58.17 o
   1  17   1      751.37      797.73     85.78 o
   3  17   1      592.21      523.28     61.06 o
   5  17   1      625.52      699.93     64.77 o
   7  17   1      765.68      820.56     63.36 o
   9  17   1      212.87      150.00     90.57 o
  11  17   1      299.99      210.64     92.57 o
  -8  18   1      145.96      138.01     97.05 o
  -6  18   1      172.55      228.23     61.35 o
  -4  18   1       68.80       43.42     54.86 o
  -2  18   1        5.72        3.92     56.87 o
   0  18   1       51.80      116.24     58.18 o
   2  18   1      107.70      111.87     57.01 o
   4  18   1      928.50     1102.42     75.86 o
   6  18   1       99.37       88.52     59.98 o
   8  18   1      243.71      283.31     93.95 o
  -5  19   1      570.59      678.64     72.82 o
  -3  19   1       52.08       64.97     59.87 o
  -1  19   1      182.85      290.51     64.91 o
   1  19   1       24.68       -4.37     59.64 o
   3  19   1      317.91      422.28     66.20 o
   5  19   1      745.91      928.19     75.62 o
  -2  20   1      996.58     1202.32    111.83 o
   0  20   1     1580.74     2009.94     96.97 o
   2  20   1     1132.59     1386.91    123.41 o
   4  20   1     1165.62     1400.53    122.85 o
 -24   0   2      525.93      484.66    103.24 o
 -22   0   2     1350.61     1569.62    110.02 o
 -20   0   2      385.60      372.31     76.31 o
 -18   0   2      100.35       82.24     63.20 o
 -16   0   2      506.96      489.36     39.14 o
 -14   0   2      349.59      306.89     34.76 o
 -12   0   2     5164.42     4858.37    154.12 o
 -10   0   2    20841.85    23079.93    516.91 o
  -8   0   2     9973.86    11249.45    110.48 o
  -6   0   2     1383.12     1311.63     20.47 o
  -4   0   2    16458.76    18216.22    384.75 o
   2   0   2    31601.44    36454.36    304.89 o
   4   0   2    51649.02    63141.07    113.00 o
   6   0   2    49862.96    59505.44    303.57 o
   8   0   2    14293.17    15634.94    159.54 o
  10   0   2     5610.54     5953.28    206.19 o
  12   0   2     5235.63     5202.71     81.82 o
  14   0   2      222.05      193.69     38.91 o
  16   0   2     4356.25     4684.38    105.68 o
  18   0   2     3368.79     3279.21    113.38 o
  20   0   2      278.93      250.39     72.44 o
  22   0   2        8.16        0.00     73.87 o
  24   0   2      190.40      245.95     91.05 o
 -25   1   2       38.09       94.69     93.49 o
 -23   1   2       19.75       98.77     55.00 o
 -21   1   2      115.52      158.53     50.92 o
 -19   1   2       92.47      122.48     46.02 o
 -17   1   2     1769.64     1814.21     50.11 o
 -15   1   2      148.98      124.82     24.41 o
 -13   1   2      139.79      131.00     19.37 o
 -11   1   2     1784.62     1667.21     27.46 o
  -9   1   2     6915.98     6721.36     48.45 o
  -7   1   2        2.94       10.68      9.01 o
  -5   1   2    30526.88    35123.80    219.86 o
  -3   1   2    32940.05    46071.68    266.93 o
   1   1   2    18614.21    25203.76    123.89 o
   3   1   2    85416.06    81804.27    374.92 o
   5   1   2      321.22      316.00      8.81 o
   7   1   2       58.24       18.61      8.78 o
   9   1   2     3978.02     3704.87     58.56 o
  11   1   2     1810.09     1948.70     53.29 o
  13   1   2      262.54      259.44     21.41 o
  15   1   2      826.88      832.87     36.44 o
  17   1   2      118.08      129.78     36.60 o
  19   1   2      771.20      775.02     48.08 o
  21   1   2       47.77       12.84     48.77 o
  23   1   2        0.85        9.96     56.30 o
 -24   2   2        5.62       41.69     55.62 o
 -22   2   2       58.09       45.86     50.34 o
 -20   2   2        9.26       -2.13     48.95 o
 -18   2   2      238.22      206.39     44.76 o
 -16   2   2      187.85      138.32     26.28 o
 -14   2   2     6300.21     6486.38     62.73 o
 -12   2   2     1172.22     1295.90     24.50 o
 -10   2   2    17024.19    18951.13     72.05 o
  -8   2   2    16875.18    18333.70     78.03 o
  -6   2   2    12963.07    15045.79     90.17 o
  -4   2   2    80472.47    81233.09    362.17 o
  -2   2   2     4364.47     5242.13     52.28 o
   0   2   2     9484.71    11368.50    138.16 o
   2   2   2     1272.15     1778.82     32.02 o
   4   2   2     2034.22     2028.18     25.89 o
   6   2   2     2115.54     2243.04     41.02 o
   8   2   2     3934.02     4419.61     98.31 o
  10   2   2     3679.11     3594.58     87.42 o
  12   2   2      136.61      189.64     20.83 o
  14   2   2      149.89      151.34     30.57 o
  16   2   2      984.96      977.00     44.66 o
  18   2   2      366.28      369.92     40.48 o
  20   2   2       79.02       80.72     39.94 o
  22   2   2       67.47       40.30     50.86 o
  24   2   2        3.79       -3.75     77.66 o
 -25   3   2      126.92       98.16     92.49 o
 -23   3   2      141.80      237.45     61.31 o
 -21   3   2       65.97       61.21     48.57 o
 -19   3   2        2.20      -10.69     42.10 o
 -17   3   2       51.77       55.90     26.92 o
 -15   3   2     4866.07     4752.08     51.42 o
 -13   3   2      461.40      436.43     20.06 o
 -11   3   2      162.04       93.10     14.57 o
  -9   3   2     3474.92     3379.53     30.29 o
  -7   3   2      328.29      213.56     12.50 o
  -5   3   2    32536.69    37783.38    317.60 o
  -3   3   2     1090.43      896.36     25.20 o
  -1   3   2      678.48      726.41     27.02 o
   1   3   2    51670.16    56431.24    277.07 o
   3   3   2    14499.70    14551.88     81.02 o
   5   3   2     2047.89     1937.00     19.04 o
   7   3   2    15831.81    16506.08    249.84 o
   9   3   2      537.06      525.98     16.13 o
  11   3   2     6355.91     6990.53    141.81 o
  13   3   2     4901.45     5256.85    152.45 o
  15   3   2      346.79      265.33     32.55 o
  17   3   2     1884.35     1973.21     57.97 o
  19   3   2      489.45      552.42     44.77 o
  21   3   2      294.51      216.19     44.29 o
  23   3   2       34.50       26.65     53.65 o
 -24   4   2        5.00       17.45     57.75 o
 -22   4   2        6.83       -8.46     55.64 o
 -20   4   2      115.32       78.58     50.30 o
 -18   4   2       26.54       46.18     29.10 o
 -16   4   2      325.95      328.81     30.15 o
 -14   4   2      454.68      451.40     22.08 o
 -12   4   2     1340.61     1326.60     25.29 o
 -10   4   2      600.96      551.52     18.37 o
  -8   4   2      842.13      719.16     14.75 o
  -6   4   2    11403.59    12492.87     94.13 o
  -4   4   2    12345.57    14380.50    149.59 o
  -2   4   2    11457.33    12712.93    143.78 o
   0   4   2     1589.01     1440.65     29.50 o
   2   4   2     3677.42     4054.14     69.56 o
   4   4   2     9398.80    10136.67    148.14 o
   6   4   2     4316.78     4077.78     47.71 o
   8   4   2     2198.24     2377.99     26.26 o
  10   4   2      171.08      185.00     14.89 o
  12   4   2       12.04       14.09     22.35 o
  14   4   2     1467.90     1550.13     46.50 o
  16   4   2      420.26      360.90     37.02 o
  18   4   2       59.77      110.42     38.24 o
  20   4   2       43.71       26.29     39.58 o
  22   4   2       71.52       18.72     46.13 o
 -23   5   2      240.54      248.08     58.77 o
 -21   5   2      832.56      840.95     67.45 o
 -19   5   2     1425.80     1463.29     55.18 o
 -17   5   2       28.09       16.60     24.32 o
 -15   5   2     2361.47     2382.91     42.47 o
 -13   5   2     2913.60     2900.71     37.13 o
 -11   5   2       51.19       31.49     13.72 o
  -9   5   2      499.89      321.54     14.10 o
  -7   5   2     5413.77     5369.50     34.24 o
  -5   5   2      234.76      258.74     12.68 o
  -3   5   2    16503.63    17922.35    237.63 o
  -1   5   2     5834.57     5946.22     66.23 o
   1   5   2    13326.19    16067.66    112.30 o
   3   5   2    19931.61    20499.82    114.12 o
   5   5   2      893.58     1129.45     19.88 o
   7   5   2       20.06       22.27     10.79 o
   9   5   2     8435.81     8751.88    197.64 o
  11   5   2      857.42      751.53     28.96 o
  13   5   2      223.82      226.48     26.03 o
  15   5   2      472.40      470.23     36.34 o
  17   5   2      432.14      455.89     39.79 o
  19   5   2        3.70       -1.04     38.07 o
  21   5   2       88.90       90.23     56.42 o
  23   5   2        0.63      -44.01     85.37 o
 -22   6   2      519.28      528.99     86.66 o
 -20   6   2      298.29      270.70     43.00 o
 -18   6   2      817.36      823.23     35.54 o
 -16   6   2      658.58      660.72     30.97 o
 -14   6   2       11.25       15.66     18.54 o
 -12   6   2      618.46      636.28     20.31 o
 -10   6   2     1653.45     1506.56     23.22 o
  -8   6   2       45.59       54.97     13.20 o
  -6   6   2     3360.38     2902.61     33.59 o
  -4   6   2     9236.68     9801.22     67.94 o
  -2   6   2    17017.48    21763.19    453.00 o
   0   6   2     7597.42     7480.35    125.86 o
   2   6   2     3772.54     4046.41     82.97 o
   4   6   2     4039.37     4505.56     79.48 o
   6   6   2    14534.64    14745.38     87.32 o
   8   6   2     2368.69     2428.11     39.28 o
  10   6   2       30.67       41.50     14.71 o
  12   6   2      961.21     1011.24     33.70 o
  14   6   2       92.75       96.24     26.12 o
  16   6   2      570.06      558.22     40.68 o
  18   6   2      571.52      635.47     59.29 o
  20   6   2       18.61       42.88     55.19 o
  22   6   2       41.49       39.43     58.61 o
 -23   7   2      182.85      224.46     85.02 o
 -21   7   2      247.53      241.00     56.28 o
 -19   7   2       60.35       45.87     29.07 o
 -17   7   2      238.28      229.02     28.75 o
 -15   7   2       33.04       36.17     24.02 o
 -13   7   2       18.40       18.22     16.24 o
 -11   7   2     3125.85     3162.11     37.84 o
  -9   7   2       34.95       32.34     15.07 o
  -7   7   2     1638.34     1770.10     30.18 o
  -5   7   2    17689.44    18681.69    214.59 o
  -3   7   2     4829.26     5801.38     46.79 o
  -1   7   2     8245.50     8908.09    130.30 o
   1   7   2     5590.21     5382.72     59.24 o
   3   7   2     4018.48     4393.56     44.68 o
   5   7   2      851.32     1035.99     28.98 o
   7   7   2     1134.36     1093.00     30.28 o
   9   7   2      960.90      934.48     23.76 o
  11   7   2        3.01       -4.47     19.52 o
  13   7   2       17.31       15.65     22.25 o
  15   7   2      360.38      364.06     31.79 o
  17   7   2     1131.32     1116.47     66.60 o
  19   7   2      288.15      267.30     55.16 o
  21   7   2       32.60       18.81     54.51 o
 -22   8   2       48.14       93.67     85.17 o
 -20   8   2      530.09      564.15     48.81 o
 -18   8   2      368.91      369.25     41.98 o
 -16   8   2     1148.04     1145.16     48.16 o
 -14   8   2     2996.80     3114.77     55.27 o
 -12   8   2     2330.87     2274.73     33.98 o
 -10   8   2    12049.75    12492.27    105.72 o
  -8   8   2    10534.32    10555.74     86.94 o
  -6   8   2      856.98      903.78     24.91 o
  -4   8   2     1365.70     1152.44     28.02 o
  -2   8   2     5005.41     4289.26     35.75 o
   0   8   2     1074.28     1180.70     20.31 o
   2   8   2     3246.11     3038.05     43.17 o
   4   8   2     9987.13     9272.33     66.73 o
   6   8   2     1383.50     1272.60     32.09 o
   8   8   2     2571.95     2488.58     42.78 o
  10   8   2     2203.20     2064.87     42.19 o
  12   8   2     4106.48     4053.54     57.99 o
  14   8   2      703.20      580.17     41.61 o
  16   8   2      299.85      339.32     41.06 o
  18   8   2       26.15       36.52     48.05 o
  20   8   2       86.14      120.68     61.21 o
  22   8   2      175.27      208.62     84.91 o
 -21   9   2      267.36      210.27     87.25 o
 -19   9   2      191.60      149.97     52.94 o
 -17   9   2      224.23      270.84     38.67 o
 -15   9   2      247.95      211.75     35.06 o
 -13   9   2      297.46      285.77     33.39 o
 -11   9   2      287.14      268.10     21.63 o
  -9   9   2      656.58      719.57     25.25 o
  -7   9   2      214.31      238.66     21.49 o
  -5   9   2     1171.88     1094.70     27.44 o
  -3   9   2     3376.08     3722.04     59.24 o
  -1   9   2      553.76      469.82     18.14 o
   1   9   2      557.97      663.36     19.46 o
   3   9   2     1593.03     1746.99     36.83 o
   5   9   2        1.08       30.69     22.73 o
   7   9   2       59.45       59.04     24.47 o
   9   9   2     4999.58     4756.76     68.78 o
  11   9   2      152.38      125.03     27.17 o
  13   9   2     1079.31     1110.25     67.01 o
  15   9   2      574.73      564.41     44.96 o
  17   9   2      198.97      173.62     43.11 o
  19   9   2       68.42      118.82     53.20 o
  21   9   2        3.82      -10.39     62.17 o
 -20  10   2        1.60        6.11     54.74 o
 -18  10   2       12.85       56.41     51.54 o
 -16  10   2       11.98        1.76     44.67 o
 -14  10   2      222.06      189.13     43.13 o
 -12  10   2     2096.96     1787.04     49.24 o
 -10  10   2      244.00      210.59     21.05 o
  -8  10   2      130.46       90.79     21.90 o
  -6  10   2     4963.88     5062.91     61.59 o
  -4  10   2     5577.70     5440.35     51.36 o
  -2  10   2      208.71      280.18     19.53 o
   0  10   2     1998.42     1918.03     27.01 o
   2  10   2     1697.11     1722.95     32.66 o
   4  10   2      634.03      537.53     28.77 o
   6  10   2     4760.03     4665.22     57.11 o
   8  10   2      654.87      610.70     30.94 o
  10  10   2       78.25       66.92     26.99 o
  12  10   2      161.03      218.85     29.58 o
  14  10   2      156.40       92.80     29.77 o
  16  10   2        3.13        7.47     38.44 o
  18  10   2       93.37      102.91     44.67 o
  20  10   2        7.20       17.80     58.89 o
 -21  11   2       14.69       14.26     58.69 o
 -19  11   2      125.83      187.50     59.22 o
 -17  11   2       47.88       56.19     52.47 o
 -15  11   2      765.05      776.40     59.47 o
 -13  11   2      280.70      273.08     46.79 o
 -11  11   2       60.90       63.85     29.11 o
  -9  11   2       27.77       65.51     25.63 o
  -7  11   2       71.55       59.97     26.65 o
  -5  11   2     1914.45     1900.54     92.75 o
  -3  11   2     2250.27     2332.86     52.54 o
  -1  11   2     1514.54     1483.94     27.09 o
   1  11   2      562.95      578.58     21.07 o
   3  11   2     4406.04     4063.97     54.12 o
   5  11   2     2396.78     2388.47     45.23 o
   7  11   2     1082.52      923.57     33.86 o
   9  11   2     1241.67     1057.62     37.66 o
  11  11   2     1266.06     1204.58     48.79 o
  13  11   2      194.85      171.49     31.02 o
  15  11   2       40.94       50.88     38.56 o
  17  11   2        5.86      -12.65     42.55 o
  19  11   2        7.35       31.20     90.98 o
 -20  12   2        2.40       10.42     61.55 o
 -18  12   2        0.95       25.06     57.44 o
 -16  12   2        1.15       31.90     51.04 o
 -14  12   2       48.50       81.84     48.81 o
 -12  12   2       35.99       16.92     43.11 o
 -10  12   2        1.91       20.25     25.21 o
  -8  12   2      126.97       97.64     28.91 o
  -6  12   2      245.38      301.05     30.57 o
  -4  12   2     1249.78     1172.36     53.37 o
  -2  12   2      172.01      101.68     21.01 o
   0  12   2       22.80        7.32     26.99 o
   2  12   2        2.33       -0.93     23.64 o
   4  12   2     1257.38     1150.58     37.22 o
   6  12   2      497.94      381.63     29.56 o
   8  12   2      146.86      129.83     27.44 o
  10  12   2      371.64      381.90     32.90 o
  12  12   2       10.37       32.61     28.92 o
  14  12   2       13.99       18.34     52.55 o
  16  12   2        6.01       32.79     52.60 o
  18  12   2       41.67       54.40     60.97 o
 -19  13   2       71.68       83.28     57.96 o
 -17  13   2      146.93      190.32     61.94 o
 -15  13   2      171.82      163.44     54.48 o
 -13  13   2      522.78      528.30     56.94 o
 -11  13   2      841.19      911.31     87.48 o
  -9  13   2      327.62      387.74     33.72 o
  -7  13   2     1687.18     1812.04     75.94 o
  -5  13   2     5065.52     4696.11    135.21 o
  -3  13   2      418.22      419.26     30.45 o
  -1  13   2       17.60       49.30     27.52 o
   1  13   2      466.71      505.66     32.98 o
   3  13   2     1506.61     1531.82     41.80 o
   5  13   2      217.60      224.48     29.10 o
   7  13   2     2441.87     2345.18    126.44 o
   9  13   2      745.99      777.18     52.32 o
  11  13   2      466.58      436.33     40.96 o
  13  13   2      276.33      300.75     55.67 o
  15  13   2      554.52      602.40     64.07 o
  17  13   2       51.17       34.20     62.69 o
 -18  14   2      184.28      194.42     87.50 o
 -16  14   2      255.15      254.52     59.14 o
 -14  14   2      197.82      181.25     54.79 o
 -12  14   2       35.55       17.24     45.18 o
 -10  14   2      408.77      534.91     42.66 o
  -8  14   2      417.21      316.18     42.68 o
  -6  14   2      238.19      241.52     36.96 o
  -4  14   2     1163.32      971.48     56.35 o
  -2  14   2      260.53      201.21     36.18 o
   0  14   2      546.67      523.62     41.43 o
   2  14   2     1143.52     1029.33     44.15 o
   4  14   2      510.54      485.43     37.97 o
   6  14   2     1169.39     1005.05     46.24 o
   8  14   2      528.33      498.21     42.06 o
  10  14   2      201.45      180.83     38.93 o
  12  14   2      729.25      805.09     65.39 o
  14  14   2      227.88      196.23     58.63 o
  16  14   2      293.68      352.26     70.80 o
 -17  15   2      203.10      232.76     79.51 o
 -15  15   2      200.83      290.38     60.59 o
 -13  15   2       86.25       45.68     83.07 o
 -11  15   2      215.89      254.82     78.35 o
  -9  15   2      645.61      614.01     91.91 o
  -7  15   2      348.35      260.98     44.98 o
  -5  15   2      638.26      552.01     53.05 o
  -3  15   2      127.90      131.47     48.74 o
  -1  15   2      339.62      276.12     50.42 o
   1  15   2      683.64      692.13     54.66 o
   3  15   2      712.67      665.95     55.81 o
   5  15   2       31.37       63.50     35.17 o
   7  15   2       49.27       70.95     38.53 o
   9  15   2       17.24       12.33     37.73 o
  11  15   2      206.25      247.90     53.47 o
  13  15   2      274.20      309.95     63.47 o
  15  15   2       60.88       10.40     78.31 o
 -14  16   2       54.30       46.36     92.55 o
 -12  16   2        6.40        4.84     78.27 o
 -10  16   2      556.13      449.98     90.80 o
  -8  16   2      120.52       95.44     81.65 o
  -6  16   2       18.34       26.47     48.22 o
  -4  16   2      706.99      676.84     58.36 o
  -2  16   2      327.61      327.03     53.89 o
   0  16   2       77.72       72.33     47.79 o
   2  16   2      161.98      136.31     49.16 o
   4  16   2      574.13      538.96     56.50 o
   6  16   2      445.05      348.25     56.24 o
   8  16   2       29.47       24.83     51.07 o
  10  16   2      286.67      375.29     60.19 o
  12  16   2      121.23      114.38     57.08 o
  14  16   2       41.77        9.83     81.79 o
 -11  17   2        1.15       26.88     80.75 o
  -9  17   2       31.32        3.44     78.98 o
  -7  17   2        1.34       -7.87     77.78 o
  -5  17   2       17.56       46.36     53.87 o
  -3  17   2       17.74       51.54     51.17 o
  -1  17   2      126.70      147.28     50.68 o
   1  17   2        4.32       38.08     52.71 o
   3  17   2      401.97      352.24     55.70 o
   5  17   2       66.28       66.47     51.01 o
   7  17   2       21.05       22.59     54.85 o
   9  17   2       58.35       91.63     93.26 o
  11  17   2      115.70       67.08     85.54 o
  -8  18   2      301.80      363.50    102.62 o
  -6  18   2      546.45      446.63    102.57 o
  -4  18   2      372.28      507.43     63.94 o
  -2  18   2       18.79       31.41     53.75 o
   0  18   2        4.03       13.15     57.39 o
   2  18   2       51.74       73.75     56.82 o
   4  18   2       66.03       89.08     56.82 o
   6  18   2      308.19      312.38     59.23 o
   8  18   2       97.27      118.10     85.70 o
  -5  19   2     1261.40     1472.28    126.82 o
  -3  19   2      229.48      324.20     63.86 o
  -1  19   2        7.68       65.50     60.11 o
   1  19   2       14.35       39.78     61.25 o
   3  19   2        3.32       14.23     61.25 o
   5  19   2       66.46       94.66     60.17 o
  -2  20   2       69.37      121.90     88.47 o
   0  20   2       16.77       19.68     82.57 o
   2  20   2       74.88      192.94     94.28 o
   4  20   2      583.80      859.38    110.49 o
 -25   1   3        3.70       52.61     64.75 o
 -23   1   3      252.28      319.12     61.44 o
 -21   1   3      378.45      374.97     58.07 o
 -19   1   3      806.64      869.48     59.62 o
 -17   1   3       10.52        4.61     24.73 o
 -15   1   3     2852.29     2824.88     45.34 o
 -13   1   3     2360.41     2360.73     38.64 o
 -11   1   3      635.77      644.36     20.07 o
  -9   1   3     6037.62     6221.53     64.07 o
  -7   1   3     8365.63     8716.24    112.61 o
  -5   1   3      690.78      775.21     13.77 o
  -3   1   3    65118.49    68774.41    452.49 o
  -1   1   3    63273.82    59419.62    198.66 o
   1   1   3    64089.03    69401.23    321.39 o
   3   1   3    14115.56    15852.19    157.15 o
   5   1   3     1528.29     1288.91     21.70 o
   7   1   3     7307.94     8133.54    204.75 o
   9   1   3      110.02      167.65     11.83 o
  11   1   3     2254.21     2407.22     71.96 o
  13   1   3     2307.34     2232.94     44.26 o
  15   1   3     1759.84     1769.97     45.57 o
  17   1   3     1065.53     1134.15     47.37 o
  19   1   3      650.69      683.84     48.64 o
  21   1   3        6.55       -3.28     50.15 o
  23   1   3      101.70       94.40     60.02 o
 -24   2   3       67.84      115.12     59.54 o
 -22   2   3       13.46        0.17     54.29 o
 -20   2   3       91.18      104.83     45.98 o
 -18   2   3      153.08      116.33     32.49 o
 -16   2   3        8.38        8.37     23.91 o
 -14   2   3     3941.79     4177.91     58.30 o
 -12   2   3     2557.03     2518.01     31.02 o
 -10   2   3     9903.57    11190.31     56.56 o
  -8   2   3     8277.60     8999.06     57.40 o
  -6   2   3     1175.50     1046.95     22.95 o
  -4   2   3    26648.68    35516.34    200.78 o
  -2   2   3     1419.16     1904.57     31.78 o
   0   2   3     1904.18     2187.44     64.99 o
   2   2   3    41053.98    53100.43    341.82 o
   4   2   3     3777.89     3619.55     59.88 o
   6   2   3    10281.91    11531.62    129.39 o
   8   2   3      704.49      581.65     16.28 o
  10   2   3     1162.29     1102.11     41.37 o
  12   2   3      578.03      651.35     29.17 o
  14   2   3      704.86      577.90     31.97 o
  16   2   3     1493.59     1425.41     50.11 o
  18   2   3      356.93      335.61     40.81 o
  20   2   3        8.47       -7.81     40.51 o
  22   2   3       75.04       97.81     54.40 o
  24   2   3       97.08      131.88     89.55 o
 -25   3   3        7.89      -45.08     88.14 o
 -23   3   3        3.63      -15.26     54.98 o
 -21   3   3       56.34       43.97     50.44 o
 -19   3   3       27.20        3.17     43.85 o
 -17   3   3       92.22       96.73     32.08 o
 -15   3   3     1709.86     1760.52     32.01 o
 -13   3   3      645.29      607.66     21.58 o
 -11   3   3      275.54      232.19     15.84 o
  -9   3   3    10563.35    12165.57     71.62 o
  -7   3   3     1300.02     1543.04     36.62 o
  -5   3   3     6458.87     6585.08     93.37 o
  -3   3   3       16.25       11.41      6.52 o
  -1   3   3     9836.59    13426.42    223.93 o
   1   3   3     4262.39     5627.18     31.35 o
   3   3   3     2437.98     2306.14     53.84 o
   5   3   3       37.47       44.40      6.83 o
   7   3   3     8284.08     9808.17    142.40 o
   9   3   3     8049.24     8911.08    229.71 o
  11   3   3      395.88      392.31     25.32 o
  13   3   3      589.06      649.44     36.07 o
  15   3   3      135.45      218.95     32.13 o
  17   3   3      108.92      128.74     35.61 o
  19   3   3      125.55      144.00     40.72 o
  21   3   3        1.14       17.15     43.24 o
  23   3   3        0.56      -45.49     90.32 o
 -24   4   3      104.57      160.72     59.32 o
 -22   4   3       48.38      104.17     52.52 o
 -20   4   3       11.29       20.81     44.53 o
 -18   4   3     1280.88     1065.86     54.01 o
 -16   4   3      340.26      383.13     26.47 o
 -14   4   3      441.32      388.99     21.49 o
 -12   4   3      404.31      374.10     18.66 o
 -10   4   3     4603.69     4541.03     46.33 o
  -8   4   3      137.54      178.57     10.67 o
  -6   4   3     1019.59     1047.69     15.26 o
  -4   4   3    11882.35    12306.26    199.89 o
  -2   4   3      579.06      729.96     12.00 o
   0   4   3     1345.82     1435.67     37.35 o
   2   4   3     3199.58     2770.49     30.99 o
   4   4   3     1632.95     1574.32     20.11 o
   6   4   3      118.20       49.90      9.71 o
   8   4   3     1825.91     1790.32     30.76 o
  10   4   3      308.08      305.66     22.57 o
  12   4   3      976.68      907.15     37.00 o
  14   4   3      101.60       60.30     29.13 o
  16   4   3      404.98      407.01     38.01 o
  18   4   3      468.60      436.39     43.93 o
  20   4   3      124.65      147.78     43.28 o
  22   4   3       23.33       -8.56     59.79 o
 -25   5   3        8.91        3.38     88.10 o
 -23   5   3       54.35       52.65     55.20 o
 -21   5   3       97.10       82.96     49.77 o
 -19   5   3       72.73       74.93     38.15 o
 -17   5   3       84.35       84.26     25.38 o
 -15   5   3      304.55      330.72     22.96 o
 -13   5   3      438.92      379.47     18.29 o
 -11   5   3      260.53      278.04     15.06 o
  -9   5   3     5604.50     6380.39     38.65 o
  -7   5   3     6199.30     6346.99     43.16 o
  -5   5   3      340.59      366.83     12.66 o
  -3   5   3     3035.88     3110.50     46.75 o
  -1   5   3    13411.33    16748.54    376.20 o
   1   5   3     5276.13     5651.82     42.80 o
   3   5   3    18633.18    20281.53    195.67 o
   5   5   3      889.14      925.91     19.10 o
   7   5   3       24.21       23.20     11.33 o
   9   5   3      334.25      407.61     16.42 o
  11   5   3      172.23      149.31     22.80 o
  13   5   3       78.57       71.95     28.58 o
  15   5   3       26.29       43.75     31.92 o
  17   5   3        4.42       27.22     34.93 o
  19   5   3      502.39      463.37     60.47 o
  21   5   3      179.43      197.85     56.01 o
 -22   6   3       41.29       51.75     57.03 o
 -20   6   3      461.55      616.05     61.23 o
 -18   6   3      422.98      404.80     31.54 o
 -16   6   3      291.67      306.73     27.54 o
 -14   6   3     1157.09     1223.75     29.06 o
 -12   6   3      878.72      878.84     21.11 o
 -10   6   3       20.20       37.93     14.15 o
  -8   6   3     7789.43     7703.62     55.89 o
  -6   6   3    11130.10    12573.64    139.69 o
  -4   6   3     5163.78     5847.53     65.83 o
  -2   6   3     5069.24     4731.19     88.58 o
   0   6   3      801.38      890.78     15.86 o
   2   6   3     5782.49     6253.65     49.65 o
   4   6   3     9278.46     9189.73     61.86 o
   6   6   3        7.56       16.61     13.39 o
   8   6   3     6868.08     6982.80     52.67 o
  10   6   3     8091.25     8259.80    110.45 o
  12   6   3     1262.29     1249.97     35.86 o
  14   6   3       56.73       58.97     29.96 o
  16   6   3      697.85      642.49     56.14 o
  18   6   3      633.05      603.98     59.15 o
  20   6   3      531.68      508.56     63.78 o
  22   6   3        8.15      -16.32     59.56 o
 -23   7   3        0.93       34.79     89.92 o
 -21   7   3       79.22       74.54     51.60 o
 -19   7   3       15.47       13.06     28.38 o
 -17   7   3      177.18      113.53     26.85 o
 -15   7   3       24.23       48.88     23.98 o
 -13   7   3      183.83      188.06     22.36 o
 -11   7   3     8580.00     8796.72     94.67 o
  -9   7   3     2585.06     2792.78     31.31 o
  -7   7   3     2059.76     2246.79     36.40 o
  -5   7   3      165.56      123.75     13.88 o
  -3   7   3      332.33      298.39     14.98 o
  -1   7   3     7002.70     7609.40    172.68 o
   1   7   3    10852.57    11620.93    229.17 o
   3   7   3     3875.87     4563.96     47.49 o
   5   7   3     6276.92     6223.65     55.51 o
   7   7   3     2815.41     2500.35     40.89 o
   9   7   3       20.67        6.53     18.12 o
  11   7   3       74.56       80.11     20.94 o
  13   7   3     2000.38     2050.49     46.56 o
  15   7   3     1386.99     1448.62     67.41 o
  17   7   3      359.45      313.43     54.32 o
  19   7   3       36.19       86.12     54.17 o
  21   7   3       47.00       27.35     61.16 o
 -22   8   3       67.58       30.81     80.81 o
 -20   8   3       35.89       16.85     48.74 o
 -18   8   3       25.85       55.42     33.10 o
 -16   8   3       84.27      123.97     31.10 o
 -14   8   3       79.43       57.07     27.55 o
 -12   8   3      186.67      192.42     19.49 o
 -10   8   3      146.98      146.17     18.73 o
  -8   8   3      446.73      431.07     19.00 o
  -6   8   3      392.19      464.96     20.07 o
  -4   8   3     4081.66     4170.50     54.50 o
  -2   8   3     1364.84     1296.90     25.57 o
   0   8   3      363.20      328.41     13.71 o
   2   8   3       43.10      113.52     14.21 o
   4   8   3     4109.32     4266.75     49.80 o
   6   8   3      440.73      417.83     26.30 o
   8   8   3      694.57      670.75     31.13 o
  10   8   3      308.41      263.99     27.15 o
  12   8   3      804.07      825.45     36.29 o
  14   8   3       23.53       37.99     28.22 o
  16   8   3      178.03      180.95     37.79 o
  18   8   3       71.50       77.28     49.83 o
  20   8   3       34.08       28.89     57.71 o
  22   8   3       15.95        5.73     78.96 o
 -21   9   3      121.81      161.33     83.98 o
 -19   9   3      547.37      640.92     61.23 o
 -17   9   3        7.82       20.87     43.82 o
 -15   9   3     2752.26     2686.74     78.51 o
 -13   9   3     3043.67     2872.95     45.14 o
 -11   9   3      533.59      536.66     23.87 o
  -9   9   3     2974.48     3133.98     61.55 o
  -7   9   3      850.17      827.03     25.59 o
  -5   9   3      645.93      629.38     22.03 o
  -3   9   3     8311.19     8373.60    165.08 o
  -1   9   3     1026.30      825.11     20.57 o
   1   9   3     1913.89     1804.39     27.07 o
   3   9   3     1815.04     1640.39     26.71 o
   5   9   3     2801.30     2566.58     43.14 o
   7   9   3    10158.87     9929.28     84.77 o
   9   9   3      912.69      832.16     45.00 o
  11   9   3      507.49      459.41     32.22 o
  13   9   3      259.22      257.17     31.01 o
  15   9   3      820.00      943.04     41.72 o
  17   9   3      128.59      159.78     52.45 o
  19   9   3       10.64        0.05     52.46 o
  21   9   3      150.61      222.89     80.97 o
 -20  10   3        0.91      -19.22     55.26 o
 -18  10   3        5.31      -17.53     49.37 o
 -16  10   3        6.81      -12.35     43.47 o
 -14  10   3      592.79      599.84     55.06 o
 -12  10   3     1802.40     1598.13    111.97 o
 -10  10   3      644.44      659.53     28.59 o
  -8  10   3      264.50      203.78     26.82 o
  -6  10   3      160.25      165.50     20.55 o
  -4  10   3      316.50      346.38     19.79 o
  -2  10   3        4.45        5.65     16.57 o
   0  10   3      830.81      921.97     24.36 o
   2  10   3     6640.77     6622.05    125.96 o
   4  10   3      407.20      373.26     28.54 o
   6  10   3      104.35       92.73     26.08 o
   8  10   3     1990.29     1580.99     51.13 o
  10  10   3      143.21      113.84     27.61 o
  12  10   3      902.00      922.12     38.54 o
  14  10   3       34.33       45.54     29.66 o
  16  10   3        2.58      -34.83     40.88 o
  18  10   3      111.82      109.83     54.53 o
  20  10   3        5.81       34.62     61.17 o
 -21  11   3      119.83      132.96     61.93 o
 -19  11   3       96.06      101.41     58.21 o
 -17  11   3      160.60      202.10     53.79 o
 -15  11   3      449.42      373.44     53.80 o
 -13  11   3      248.00      229.31     50.74 o
 -11  11   3      646.24      676.19     38.06 o
  -9  11   3       75.53       69.97     23.04 o
  -7  11   3        1.76        8.21     25.47 o
  -5  11   3    10808.15    10638.60    182.63 o
  -3  11   3      453.36      322.29     24.67 o
  -1  11   3      144.12      141.10     19.20 o
   1  11   3     3167.98     3203.27     42.52 o
   3  11   3      504.16      437.84     31.86 o
   5  11   3     1549.71     1501.59     40.07 o
   7  11   3     1627.69     1594.15     58.92 o
   9  11   3       57.43       32.84     27.20 o
  11  11   3      130.99       89.37     29.11 o
  13  11   3       36.83       52.12     29.63 o
  15  11   3      120.69       77.76     41.24 o
  17  11   3      206.68      198.02     47.65 o
  19  11   3      208.80      234.91    100.71 o
 -20  12   3      271.59      287.21     64.09 o
 -18  12   3     1525.24     1744.42     84.64 o
 -16  12   3      935.04      984.64     67.34 o
 -14  12   3     2035.39     2269.43    140.03 o
 -12  12   3      722.22      630.58     40.95 o
 -10  12   3      957.97      766.64     40.68 o
  -8  12   3     4688.43     4746.70     86.37 o
  -6  12   3     2462.52     2386.59     49.44 o
  -4  12   3     1359.63     1432.42     60.97 o
  -2  12   3     3347.82     3396.46     68.48 o
   0  12   3       10.66       10.01     27.12 o
   2  12   3     4202.69     3877.50     57.59 o
   4  12   3     2530.17     2661.03     51.17 o
   6  12   3      628.52      596.49     37.28 o
   8  12   3     3106.69     2820.33     62.28 o
  10  12   3     3084.79     3216.77    107.24 o
  12  12   3      962.15      892.51     48.32 o
  14  12   3      125.00      128.76     39.66 o
  16  12   3        4.66       20.04     52.90 o
  18  12   3       55.11       37.14     61.45 o
 -19  13   3       28.03       30.37     60.94 o
 -17  13   3       12.20       33.40     54.66 o
 -15  13   3        1.16        7.90     51.55 o
 -13  13   3       16.56       24.52     44.55 o
 -11  13   3       78.42      137.86     34.76 o
  -9  13   3       36.65       32.96     28.82 o
  -7  13   3      160.28      155.70     28.96 o
  -5  13   3     2445.48     2244.79     56.87 o
  -3  13   3     1394.68     1323.07     69.76 o
  -1  13   3       32.57       40.25     28.86 o
   1  13   3       47.05       49.02     29.38 o
   3  13   3      385.79      288.67     31.17 o
   5  13   3      339.68      265.72     31.46 o
   7  13   3      545.60      633.19     53.23 o
   9  13   3      573.21      543.71     38.05 o
  11  13   3        1.56      -16.73     36.52 o
  13  13   3        6.58       25.35     50.61 o
  15  13   3       27.81       33.78     54.27 o
  17  13   3      137.13      132.87     64.95 o
 -18  14   3      460.51      500.02     65.51 o
 -16  14   3      546.03      592.68     85.39 o
 -14  14   3       35.70       24.36     49.17 o
 -12  14   3      165.89      199.01     48.87 o
 -10  14   3     1061.00     1148.04     63.91 o
  -8  14   3      261.49      236.99     38.68 o
  -6  14   3     3485.65     3554.47     91.37 o
  -4  14   3     1912.52     1805.21    117.41 o
  -2  14   3      827.86      613.47     60.62 o
   0  14   3     1306.18     1254.15     42.19 o
   2  14   3     1953.41     1725.48     68.77 o
   4  14   3     1019.99      838.07     38.56 o
   6  14   3     2480.67     2320.93    130.69 o
   8  14   3     1555.06     1542.46     56.80 o
  10  14   3      707.51      651.68     56.33 o
  12  14   3      982.50     1127.09     73.98 o
  14  14   3      481.79      559.98     68.95 o
  16  14   3        4.14       25.89     92.87 o
 -15  15   3      291.72      418.20    102.13 o
 -13  15   3       76.95       41.63     81.15 o
 -11  15   3      645.21      570.02     86.65 o
  -9  15   3      587.24      633.75     62.94 o
  -7  15   3      802.15      717.80     47.13 o
  -5  15   3      228.35      201.06     38.82 o
  -3  15   3     2052.00     2083.57     61.23 o
  -1  15   3     2612.38     2546.69     78.29 o
   1  15   3      969.63      797.00     57.38 o
   3  15   3      665.62      581.42     41.87 o
   5  15   3     1477.67     1501.04     55.56 o
   7  15   3      738.22      709.88     47.89 o
   9  15   3      297.20      318.71     44.15 o
  11  15   3      277.90      330.58     58.98 o
  13  15   3     1174.64     1139.69     74.48 o
  15  15   3      799.87      883.01    104.55 o
 -14  16   3        0.35       45.20     93.59 o
 -12  16   3        8.29       26.46     79.57 o
 -10  16   3        0.33      -17.04     81.10 o
  -8  16   3       54.20       79.60     84.12 o
  -6  16   3      252.11      395.04     54.35 o
  -4  16   3       56.68      105.56     49.34 o
  -2  16   3        3.72      -22.42     49.72 o
   0  16   3       21.53       14.48     44.40 o
   2  16   3        2.09       32.82     44.56 o
   4  16   3       70.81      101.89     50.16 o
   6  16   3       80.82      125.35     53.04 o
   8  16   3       11.20        0.36     42.23 o
  10  16   3       76.32       74.79     41.74 o
  12  16   3       24.71       33.94     58.06 o
  14  16   3       87.20       86.91     86.75 o
 -11  17   3       43.71       63.24     83.29 o
  -9  17   3       68.58       52.74     77.70 o
  -7  17   3      168.10      210.92     83.75 o
  -5  17   3     1280.12     1472.57     75.73 o
  -3  17   3      510.26      503.20     76.56 o
  -1  17   3      549.03      473.07     63.22 o
   1  17   3     1124.73     1141.31     86.28 o
   3  17   3       50.30       46.48     51.32 o
   5  17   3       67.53       29.25     55.61 o
   7  17   3      995.75      962.21     72.73 o
   9  17   3      141.32      143.23     59.01 o
  -8  18   3      292.19      331.59     94.09 o
  -6  18   3      118.90      122.93     92.59 o
  -4  18   3       89.08      168.97     57.27 o
  -2  18   3       11.45       -7.16     52.36 o
   0  18   3        1.91       -4.25     54.03 o
   2  18   3      465.39      464.58     62.22 o
   4  18   3      490.10      555.80     64.76 o
   6  18   3      139.79      147.31     60.03 o
   8  18   3      282.76      307.73     62.58 o
  -5  19   3      132.37      267.91     93.65 o
  -3  19   3       10.89        0.18     58.40 o
  -1  19   3        4.72       17.14     61.40 o
   1  19   3      108.16       98.87     59.92 o
   3  19   3      331.84      390.65     66.75 o
   5  19   3       88.25      142.61     65.13 o
   7  19   3      125.18      156.53     89.12 o
  -2  20   3      665.44      797.58     99.61 o
   0  20   3      387.47      441.07    103.05 o
 -24   0   4     1119.11     1222.16    111.71 o
 -22   0   4     1776.87     1883.19    115.53 o
 -20   0   4     2415.66     2199.77    115.49 o
 -18   0   4     1328.44     1402.06     57.91 o
 -16   0   4      126.15       78.99     34.55 o
 -14   0   4      213.46      193.02     34.12 o
 -12   0   4     8465.70     8197.69     93.41 o
 -10   0   4     7689.81     7275.61     77.56 o
  -8   0   4    12107.31    14233.30    319.98 o
  -6   0   4    96822.20   102307.67    224.97 o
  -4   0   4   132294.95   102327.95   2450.59 o
  -2   0   4    11905.35    17677.11    100.66 o
   0   0   4     8346.49    11726.96    510.64 o
   2   0   4   243319.66   128026.48   7239.53 o
   4   0   4    10359.63    14693.17     83.81 o
   6   0   4    38270.55    42909.63    181.13 o
   8   0   4    25869.01    27706.19    150.68 o
  10   0   4       13.66       11.30     28.69 o
  12   0   4     1740.06     1706.05     55.31 o
  14   0   4     8815.95     8869.13    117.81 o
  16   0   4     1933.22     1710.67     66.93 o
  18   0   4     3587.03     3512.59     92.88 o
  20   0   4       10.46       28.80     50.41 o
  22   0   4        5.86      -63.88     78.30 o
 -25   1   4       57.88      186.95     67.56 o
 -23   1   4       57.11      120.85     61.44 o
 -21   1   4       40.86       40.25     49.80 o
 -19   1   4      255.58      268.85     48.51 o
 -17   1   4      297.46      264.15     27.83 o
 -15   1   4       14.86       19.37     23.82 o
 -13   1   4     5003.15     4727.86     52.63 o
 -11   1   4     1154.18     1357.16     24.78 o
  -9   1   4       94.03      100.20     12.42 o
  -7   1   4      352.41      486.16     13.64 o
  -5   1   4    22131.38    26984.95    238.07 o
  -3   1   4      711.57      711.33     32.56 o
  -1   1   4     4745.74     5625.79     43.44 o
   1   1   4     1154.17     1636.65     26.85 o
   3   1   4    83189.62    90984.70    194.92 o
   5   1   4     4960.43     5249.74     40.02 o
   7   1   4      157.33      156.01     16.64 o
   9   1   4     5381.46     5633.73     53.27 o
  11   1   4     2548.64     2224.77     40.95 o
  13   1   4      537.87      525.58     30.78 o
  15   1   4       26.60       50.66     28.61 o
  17   1   4        7.26       37.89     30.59 o
  19   1   4       45.20       36.44     39.62 o
  21   1   4       76.46       43.92     42.93 o
  23   1   4        0.59       10.27     54.87 o
 -24   2   4       63.21      102.49     63.48 o
 -22   2   4       25.13       30.31     47.95 o
 -20   2   4      330.32      327.31     50.28 o
 -18   2   4      139.25      128.28     33.58 o
 -16   2   4       38.52       23.09     23.90 o
 -14   2   4     9638.68     9712.48    113.02 o
 -12   2   4     6600.81     6902.32     54.01 o
 -10   2   4       19.29        6.13     13.80 o
  -8   2   4     2837.95     2578.37     27.23 o
  -6   2   4       73.27      109.40     10.96 o
  -4   2   4     9714.33    11417.02    147.13 o
  -2   2   4    58372.81    63892.01    604.83 o
   0   2   4    13137.95    13795.46     64.47 o
   2   2   4     1964.06     1940.91     37.38 o
   4   2   4     8698.91     7507.13    168.52 o
   6   2   4     2605.14     2875.87     45.46 o
   8   2   4      324.00      348.86     19.59 o
  10   2   4     6238.54     6136.83     58.59 o
  12   2   4      160.80      179.02     24.65 o
  14   2   4      143.63      123.41     27.53 o
  16   2   4       52.08       65.77     30.14 o
  18   2   4       12.86       46.18     38.77 o
  20   2   4       64.21       56.10     40.51 o
  22   2   4      184.56      192.20     48.24 o
 -25   3   4       17.64       18.53     85.03 o
 -23   3   4       61.99       60.87     55.58 o
 -21   3   4      182.64      235.05     50.95 o
 -19   3   4      170.65      108.17     35.82 o
 -17   3   4     1735.05     1719.99     51.98 o
 -15   3   4     5775.21     5955.25     59.83 o
 -13   3   4       12.30       10.85     16.65 o
 -11   3   4     8406.83     8031.17     80.24 o
  -9   3   4    34136.41    39197.05    274.67 o
  -7   3   4     9206.85    10840.49    123.98 o
  -5   3   4      380.99      287.91      9.58 o
  -3   3   4     3586.41     3632.56     39.42 o
  -1   3   4      123.22      140.35      8.00 o
   1   3   4    25175.02    27604.55    225.27 o
   3   3   4     8782.85     9243.16    197.78 o
   5   3   4     3476.14     3705.46     58.87 o
   7   3   4     3539.09     3030.16     35.90 o
   9   3   4       98.80       92.59     19.78 o
  11   3   4     1862.07     1882.92     38.48 o
  13   3   4      702.25      771.54     33.22 o
  15   3   4      465.17      420.24     37.34 o
  17   3   4     1240.13     1238.06     51.62 o
  19   3   4     1544.02     1642.84     60.84 o
  21   3   4       48.69       24.62     43.40 o
  23   3   4        8.82      -37.10     81.90 o
 -24   4   4        5.38       19.45     56.86 o
 -22   4   4        1.24       18.69     52.93 o
 -20   4   4        6.19        7.31     46.13 o
 -18   4   4      121.39      118.63     34.65 o
 -16   4   4       88.60      109.31     22.24 o
 -14   4   4     2071.64     2032.54     33.27 o
 -12   4   4      542.57      518.24     16.32 o
 -10   4   4     1720.08     1578.84     26.94 o
  -8   4   4     5448.79     5630.54     73.15 o
  -6   4   4     7668.61     8505.60    176.91 o
  -4   4   4     7755.18     8222.10    156.98 o
  -2   4   4    27413.35    31067.60    731.28 o
   0   4   4     4904.64     4944.26     36.68 o
   2   4   4     9546.75     9848.08     55.95 o
   4   4   4     2743.17     2663.26     76.76 o
   6   4   4     2474.19     2767.40     43.17 o
   8   4   4       47.09       75.92      8.00 o
  10   4   4       43.46       45.13     22.85 o
  12   4   4      256.64      232.19     29.52 o
  14   4   4      522.32      447.00     35.18 o
  16   4   4      143.44      113.57     35.52 o
  18   4   4      116.25      132.71     39.14 o
  20   4   4        6.94       -0.45     56.50 o
  22   4   4       12.63       -5.03     58.68 o
 -25   5   4      233.58      250.29     90.11 o
 -23   5   4       86.98      125.95     62.06 o
 -21   5   4      268.96      252.14     53.59 o
 -19   5   4      195.25      260.43     39.86 o
 -17   5   4      204.40      178.97     26.10 o
 -15   5   4     4128.59     4104.32     45.07 o
 -13   5   4     6359.21     6469.19     72.53 o
 -11   5   4       64.90       73.02     12.48 o
  -9   5   4      711.61      701.21     16.49 o
  -7   5   4     1164.80      886.46     15.96 o
  -5   5   4      801.95     1020.26     17.07 o
  -3   5   4    10778.11    11217.25    159.51 o
  -1   5   4    11434.84    11755.95    218.31 o
   1   5   4     3210.91     3573.21     37.03 o
   3   5   4     5703.20     5359.00     90.14 o
   5   5   4     6416.08     6008.80    105.71 o
   7   5   4     2644.38     2783.69     81.23 o
   9   5   4     5153.67     5110.14     76.46 o
  11   5   4     3326.38     3136.78     47.69 o
  13   5   4       67.28       37.79     27.59 o
  15   5   4      778.26      828.59     42.63 o
  17   5   4      112.79      146.83     49.20 o
  19   5   4      173.61      194.10     57.38 o
  21   5   4        2.44      -47.90     60.13 o
 -24   6   4      113.70      214.61     90.66 o
 -22   6   4      147.20      156.47     57.37 o
 -20   6   4      938.73      905.44     54.28 o
 -18   6   4      663.35      686.68     34.31 o
 -16   6   4     1194.78     1266.16     35.50 o
 -14   6   4      869.23      855.28     26.32 o
 -12   6   4     3273.50     3326.38     42.25 o
 -10   6   4     9566.93     9873.48    143.51 o
  -8   6   4      805.70      870.78     18.57 o
  -6   6   4     2630.53     2503.93     26.02 o
  -4   6   4    23250.53    25237.24    332.24 o
  -2   6   4      110.18       85.35      9.03 o
   0   6   4     6801.45     6886.66     58.47 o
   2   6   4    19334.94    18850.13    185.87 o
   4   6   4     1990.13     2354.23     36.69 o
   6   6   4     7966.50     7820.46     76.12 o
   8   6   4     2236.22     2312.86     43.01 o
  10   6   4      502.45      515.24     26.76 o
  12   6   4     2510.60     2690.82     50.00 o
  14   6   4     2196.92     2223.67     90.30 o
  16   6   4      682.21      560.73     56.07 o
  18   6   4       80.25      109.89     50.23 o
  20   6   4       59.47       94.15     56.84 o
  22   6   4       42.10       -8.23     90.78 o
 -23   7   4       37.01      125.45     94.29 o
 -21   7   4       61.92       83.33     55.71 o
 -19   7   4       65.22       59.00     28.59 o
 -17   7   4        9.90        2.16     25.37 o
 -15   7   4        7.44       -3.68     22.20 o
 -13   7   4     1238.35     1047.76     30.18 o
 -11   7   4       14.83       38.37     16.36 o
  -9   7   4      335.13      270.30     16.77 o
  -7   7   4     1238.69     1184.97     25.17 o
  -5   7   4    10752.50    11604.95    177.35 o
  -3   7   4     2499.03     3266.48     26.29 o
  -1   7   4      292.14      376.46     15.17 o
   1   7   4      124.03       33.43     19.27 o
   3   7   4     2229.72     2321.30     42.90 o
   5   7   4     1238.06     1339.49     56.21 o
   7   7   4     4331.13     4269.73     85.10 o
   9   7   4     1900.77     1838.50     32.69 o
  11   7   4      126.21       96.78     26.33 o
  13   7   4     3316.59     3421.58     92.25 o
  15   7   4      459.01      400.57     39.02 o
  17   7   4       26.29       24.63     37.43 o
  19   7   4      515.97      596.93     66.38 o
  21   7   4       10.61       33.01     58.43 o
 -22   8   4        4.27      -42.97     87.06 o
 -20   8   4      882.07      949.82     68.31 o
 -18   8   4     1253.04     1239.07     54.78 o
 -16   8   4     1119.81     1028.18     46.04 o
 -14   8   4     2774.60     2953.34     45.48 o
 -12   8   4     4053.66     3885.44     59.75 o
 -10   8   4     2796.59     2789.71     38.87 o
  -8   8   4     7643.43     7615.28     61.87 o
  -6   8   4     3506.23     3287.24     35.73 o
  -4   8   4     1962.81     2009.48     59.08 o
  -2   8   4    11802.96    11696.09    113.83 o
   0   8   4      279.53      169.62      9.95 o
   2   8   4     4371.60     4641.82     51.57 o
   4   8   4     4587.37     4338.13     77.68 o
   6   8   4     3308.42     2974.53     45.94 o
   8   8   4     4243.44     3854.20     53.87 o
  10   8   4     4728.58     4478.02     64.64 o
  12   8   4      173.95      210.67     29.44 o
  14   8   4      691.79      721.85     37.54 o
  16   8   4      757.33      858.74     55.82 o
  18   8   4      267.26      202.16     56.60 o
  20   8   4      119.06      133.57     57.71 o
 -21   9   4      104.22      123.81     77.71 o
 -19   9   4        2.92       16.31     49.75 o
 -17   9   4      178.08      196.90     41.46 o
 -15   9   4        1.24       29.95     35.44 o
 -13   9   4      623.25      600.60     34.07 o
 -11   9   4     3500.64     3406.22     71.58 o
  -9   9   4     8420.46     8749.71     99.76 o
  -7   9   4     1764.24     1949.66     39.71 o
  -5   9   4      789.05      805.76     27.64 o
  -3   9   4      122.85      150.62     15.29 o
  -1   9   4       11.71       22.94     12.11 o
   1   9   4     3121.60     2918.14     42.95 o
   3   9   4     1404.56     1432.52     37.57 o
   5   9   4       81.08      134.24     26.89 o
   7   9   4     1136.51     1061.30     36.17 o
   9   9   4     1343.85     1312.16     72.52 o
  11   9   4      448.19      315.82     30.40 o
  13   9   4      664.12      690.82     42.83 o
  15   9   4      915.93      760.93     40.80 o
  17   9   4      298.40      220.34     57.36 o
  19   9   4       72.16       62.40     61.48 o
  21   9   4       19.78        0.83     93.08 o
 -22  10   4        7.18        1.43     89.32 o
 -20  10   4       39.30       38.56     55.52 o
 -18  10   4       15.94       21.45     49.18 o
 -16  10   4       23.82        8.65     44.38 o
 -14  10   4      166.00      155.40     42.07 o
 -12  10   4       19.20        8.62     28.46 o
 -10  10   4      277.62      289.00     24.39 o
  -8  10   4      849.67      779.84     32.79 o
  -6  10   4      436.71      465.57     27.26 o
  -4  10   4     3092.90     2889.49     48.57 o
  -2  10   4     1747.08     1798.36     31.88 o
   0  10   4     1169.78     1165.33     20.49 o
   2  10   4     2031.50     1877.99     41.83 o
   4  10   4      316.69      242.55     33.69 o
   6  10   4       32.73       30.85     26.44 o
   8  10   4      358.47      327.97     29.32 o
  10  10   4      807.36      657.95     35.29 o
  12  10   4      881.04      849.57     38.42 o
  14  10   4      199.90      199.02     33.63 o
  16  10   4       75.91       57.02     41.55 o
  18  10   4        3.35        8.60     54.09 o
  20  10   4       15.54       -4.37     80.76 o
 -21  11   4        3.00        0.09     55.99 o
 -19  11   4      195.48      328.80     59.35 o
 -17  11   4      151.70      117.51     52.48 o
 -15  11   4      708.37      751.13     60.37 o
 -13  11   4      213.96      230.97     34.84 o
 -11  11   4      185.80      158.46     31.59 o
  -9  11   4      164.13      174.09     24.14 o
  -7  11   4     3898.46     3806.36     81.29 o
  -5  11   4     1171.56     1086.74     31.83 o
  -3  11   4     4455.67     4443.71     80.78 o
  -1  11   4     1975.24     2118.86     49.29 o
   1  11   4     1589.10     1629.25     47.41 o
   3  11   4     1737.55     1628.18     42.16 o
   5  11   4     1660.14     1699.97     42.53 o
   7  11   4     3140.41     2986.26     94.51 o
   9  11   4     2194.27     2005.42     56.73 o
  11  11   4      121.92      145.92     31.78 o
  13  11   4      406.01      377.55     35.71 o
  15  11   4       10.57        9.55     41.69 o
  17  11   4        7.70       17.98     45.72 o
  19  11   4      139.62      150.09     85.22 o
 -20  12   4       32.68       28.68     57.85 o
 -18  12   4        7.49       37.58     57.61 o
 -16  12   4       44.55       34.83     51.44 o
 -14  12   4      120.86      152.10     47.67 o
 -12  12   4      116.70      117.61     33.23 o
 -10  12   4      268.03      183.93     31.48 o
  -8  12   4      169.74      216.40     30.07 o
  -6  12   4     1384.27     1388.51     36.87 o
  -4  12   4     2305.54     2089.98     52.48 o
  -2  12   4      264.41      244.11     30.65 o
   0  12   4        7.35       18.74     28.57 o
   2  12   4      509.81      477.86     34.53 o
   4  12   4      541.43      483.42     31.63 o
   6  12   4        6.61       13.14     27.65 o
   8  12   4      143.74      147.25     29.66 o
  10  12   4      278.04      309.40     35.44 o
  12  12   4      114.86      109.38     32.88 o
  14  12   4        5.32       -5.69     41.34 o
  16  12   4       18.22       46.65     45.30 o
  18  12   4      105.42      139.75     88.91 o
 -19  13   4       75.53       98.76     63.09 o
 -17  13   4       49.43       58.84     54.93 o
 -15  13   4      307.31      273.23     53.56 o
 -13  13   4      446.01      436.55     68.68 o
 -11  13   4      649.36      743.01     43.46 o
  -9  13   4     1589.86     1537.95     60.90 o
  -7  13   4     1352.47     1267.45     46.75 o
  -5  13   4      382.72      453.02     38.76 o
  -3  13   4      937.81      979.39     53.31 o
  -1  13   4      925.32      915.43     45.56 o
   1  13   4     4654.44     4143.70     61.82 o
   3  13   4      917.33      945.17     38.84 o
   5  13   4      128.68      171.52     29.92 o
   7  13   4      895.84      852.59     39.95 o
   9  13   4      135.17      140.95     33.95 o
  11  13   4      193.41      152.61     34.92 o
  13  13   4      648.39      745.07     68.13 o
  15  13   4       31.75       12.26     54.65 o
  17  13   4       21.39       34.17     90.25 o
 -18  14   4      208.09      243.95     62.64 o
 -16  14   4      108.58      187.18     58.29 o
 -14  14   4        1.25        5.78     47.14 o
 -12  14   4      337.00      233.77     83.54 o
 -10  14   4      585.12      611.30     57.72 o
  -8  14   4      829.85      834.43     62.92 o
  -6  14   4      395.07      381.53     37.86 o
  -4  14   4     1873.03     1647.53     54.55 o
  -2  14   4     1292.94     1024.49     54.30 o
   0  14   4      502.10      485.62     35.54 o
   2  14   4      154.23      114.40     31.78 o
   4  14   4      169.42      183.03     32.30 o
   6  14   4      746.13      742.29     40.10 o
   8  14   4      827.04      880.51     51.10 o
  10  14   4      993.28     1015.14     52.46 o
  12  14   4      251.54      302.36     47.50 o
  14  14   4       84.96      167.92     63.60 o
  16  14   4      172.39      161.64     93.15 o
 -15  15   4       83.84      110.12     86.98 o
 -13  15   4        1.68       39.41     76.78 o
 -11  15   4       66.57       55.60     47.90 o
  -9  15   4      662.48      732.11     64.88 o
  -7  15   4      466.90      432.74     60.72 o
  -5  15   4      169.70      155.72     37.16 o
  -3  15   4      123.60       86.68     39.50 o
  -1  15   4     1193.04     1104.28     72.75 o
   1  15   4      730.77      663.28     40.87 o
   3  15   4      152.26      164.29     37.75 o
   5  15   4      493.81      569.56     44.81 o
   7  15   4      561.14      646.03     46.81 o
   9  15   4       11.73       -4.27     41.25 o
  11  15   4       22.17       62.72     43.54 o
  13  15   4        8.87       56.24     60.75 o
  15  15   4        2.09       41.49     83.96 o
 -14  16   4       64.06       51.56     84.00 o
 -12  16   4       12.33        8.03     87.38 o
 -10  16   4      141.43      124.33     47.54 o
  -8  16   4      404.37      432.40     64.35 o
  -6  16   4      654.71      649.93     57.62 o
  -4  16   4      208.63      175.78     48.39 o
  -2  16   4      207.32      162.07     49.54 o
   0  16   4      779.30      644.28     58.33 o
   2  16   4      223.69      188.89     49.54 o
   4  16   4       77.54       46.18     50.21 o
   6  16   4      433.66      384.57     46.10 o
   8  16   4       14.39       14.86     41.32 o
  10  16   4        3.82        2.72     45.35 o
  12  16   4       60.24      150.01     64.84 o
  14  16   4      118.61      143.83     91.36 o
 -11  17   4       90.73      121.25     92.81 o
  -9  17   4        0.52       11.37     82.58 o
  -7  17   4        1.48       11.21     80.29 o
  -5  17   4       11.43       43.32     51.18 o
  -3  17   4       12.81       35.92     48.76 o
  -1  17   4       34.79       57.93     50.94 o
   1  17   4      105.22      146.61     51.39 o
   3  17   4       42.48       90.64     54.51 o
   5  17   4      101.98      149.58     58.88 o
   7  17   4      399.47      338.28     62.27 o
   9  17   4        1.11      -20.83     58.02 o
  13  17   4        4.63       -7.02     80.29 o
  -8  18   4      224.18      241.79     89.63 o
  -6  18   4      298.00      338.81    102.44 o
  -4  18   4      920.65      914.79     69.74 o
  -2  18   4      485.48      461.45     61.35 o
   0  18   4       60.49       50.77     57.40 o
   2  18   4      156.27      134.36     54.16 o
   4  18   4       20.82        7.80     58.19 o
   6  18   4       27.80       21.26     57.99 o
   8  18   4      268.66      302.62     65.66 o
  -5  19   4      115.02      265.78     99.30 o
  -3  19   4      468.97      485.93     69.50 o
  -1  19   4      204.77      203.33     60.03 o
   1  19   4      327.16      279.42     64.61 o
   3  19   4        6.64       19.81     59.90 o
   5  19   4       34.98       67.20     61.59 o
   7  19   4        2.55        1.87     84.43 o
  -2  20   4        5.24       71.25     80.12 o
   0  20   4       15.06       18.89     80.15 o
 -25   1   5      138.10      162.32     64.47 o
 -23   1   5      369.53      421.47     60.73 o
 -21   1   5      159.90      191.94     52.38 o
 -19   1   5      254.73      241.66     37.48 o
 -17   1   5        3.89       23.16     25.36 o
 -15   1   5      357.27      308.84     27.24 o
 -13   1   5     2165.05     2163.61     32.69 o
 -11   1   5     6893.41     6653.71    100.85 o
  -9   1   5     4698.08     4826.95    107.84 o
  -7   1   5     3203.63     3311.19     46.24 o
  -5   1   5     7418.37     8471.63    121.77 o
  -3   1   5    80849.05    81061.72    590.92 o
  -1   1   5    29379.88    34997.00    187.44 o
   1   1   5     5720.63     6366.08     99.73 o
   3   1   5    17305.87    18312.56    173.75 o
   5   1   5     5644.06     6095.71     44.92 o
   7   1   5      283.01      374.69     20.02 o
   9   1   5      685.13      542.35     25.24 o
  11   1   5      134.40      106.85     23.37 o
  13   1   5     1251.49     1218.30     38.44 o
  15   1   5      211.67      237.77     31.17 o
  17   1   5      830.75      964.13     43.07 o
  19   1   5      283.72      243.80     38.04 o
  21   1   5       14.81       25.03     41.33 o
  23   1   5        3.09       26.51     57.75 o
 -24   2   5        6.67       28.20     60.04 o
 -22   2   5       67.90       94.37     54.11 o
 -20   2   5       11.94       44.58     46.85 o
 -18   2   5      509.91      540.37     33.51 o
 -16   2   5      466.64      436.48     29.59 o
 -14   2   5      194.74      242.22     21.73 o
 -12   2   5      535.78      483.26     21.82 o
 -10   2   5       12.01       15.82     13.57 o
  -8   2   5     4877.15     5033.74     52.09 o
  -6   2   5      828.44      860.08     16.85 o
  -4   2   5       10.69       27.32     10.54 o
  -2   2   5      109.89      207.08     12.30 o
   0   2   5     1995.01     1899.35     29.96 o
   2   2   5      793.07      607.26     22.58 o
   4   2   5    23159.11    27456.88    288.58 o
   6   2   5     1332.18     1326.87     25.51 o
   8   2   5        5.82        3.07     17.42 o
  10   2   5       49.54       59.96     21.56 o
  12   2   5     2324.23     2095.58     42.75 o
  14   2   5       26.59       14.32     26.84 o
  16   2   5       89.17      109.72     31.07 o
  18   2   5        1.08        3.66     38.08 o
  20   2   5       23.86       40.52     42.72 o
  22   2   5        1.13       31.32     47.19 o
 -25   3   5       12.14       11.40     87.27 o
 -23   3   5        2.90       -7.93     53.21 o
 -21   3   5       12.41       -0.49     49.75 o
 -19   3   5        1.99        5.24     35.26 o
 -17   3   5       93.67       95.78     26.98 o
 -15   3   5     1645.28     1676.46     34.42 o
 -13   3   5     4237.84     4149.93     49.64 o
 -11   3   5      140.32      178.75     18.86 o
  -9   3   5      895.23     1145.68     35.08 o
  -7   3   5     2373.36     2093.53     28.42 o
  -5   3   5        7.77        2.17      5.36 o
  -3   3   5     6449.37     7980.00    105.87 o
  -1   3   5     8270.91     8026.82     93.57 o
   1   3   5      877.50     1066.92     30.90 o
   3   3   5     2086.65     2352.48     34.55 o
   5   3   5    16870.05    18702.36    481.44 o
   7   3   5      998.91     1256.93     27.34 o
   9   3   5      120.35       92.88     20.10 o
  11   3   5      112.83       65.65     23.08 o
  13   3   5      746.87      812.24     34.01 o
  15   3   5      177.94      218.84     32.29 o
  17   3   5       65.72       45.58     35.03 o
  19   3   5       24.29       71.96     40.74 o
  21   3   5       92.82      125.81     56.70 o
 -24   4   5      101.21      156.60     79.64 o
 -22   4   5      226.14      234.55     57.32 o
 -20   4   5        2.86       19.79     38.13 o
 -18   4   5       86.37       54.82     33.49 o
 -16   4   5      132.74      106.34     22.58 o
 -14   4   5     1625.89     1503.78     32.56 o
 -12   4   5      398.80      404.82     15.53 o
 -10   4   5     1143.80     1313.72     17.18 o
  -8   4   5       53.97       27.82      7.18 o
  -6   4   5     3055.30     2525.06     47.39 o
  -4   4   5     1752.42     1550.76     18.44 o
  -2   4   5     4027.74     4347.20     46.69 o
   0   4   5     2476.78     2174.40     31.83 o
   2   4   5    10086.83    10656.77    161.89 o
   4   4   5     2436.37     3092.09     49.96 o
   6   4   5      247.80      158.42      7.71 o
   8   4   5     1450.90     1340.96     29.97 o
  10   4   5     1556.96     1578.42     35.38 o
  12   4   5        6.64       11.51     25.78 o
  14   4   5      437.75      427.86     36.60 o
  16   4   5       37.98       17.70     34.85 o
  18   4   5        8.41       30.82     36.74 o
  20   4   5        5.66       -6.56     51.40 o
  22   4   5        6.87      -13.50     60.36 o
 -25   5   5       51.13       84.15     82.54 o
 -23   5   5       50.61       59.96     57.65 o
 -21   5   5      188.38      164.14     56.02 o
 -19   5   5      387.04      416.66     43.88 o
 -17   5   5        5.65       12.04     27.90 o
 -15   5   5     1420.43     1366.15     33.53 o
 -13   5   5        8.97        3.50     17.68 o
 -11   5   5        1.47        5.88     10.97 o
  -9   5   5     4172.22     4523.70     41.02 o
  -7   5   5      131.18      103.17      9.51 o
  -5   5   5     3220.94     3508.57     57.84 o
  -3   5   5      306.27      305.86     13.04 o
  -1   5   5     1858.66     1506.75     24.08 o
   1   5   5      179.82      238.93     18.46 o
   3   5   5     3145.49     3564.19     41.31 o
   5   5   5      171.21      140.61     13.72 o
   7   5   5     3069.96     3717.09     97.70 o
   9   5   5      340.87      333.95     23.53 o
  11   5   5       30.50       16.00     25.80 o
  13   5   5      620.84      573.46     34.85 o
  15   5   5        4.04       -1.68     32.42 o
  17   5   5       16.42       29.94     49.93 o
  19   5   5        1.35        9.50     50.48 o
  21   5   5        0.17      -12.03     54.74 o
 -24   6   5       98.83      155.68     64.66 o
 -22   6   5      119.16      146.34     61.11 o
 -20   6   5     1398.55     1330.54     58.52 o
 -18   6   5     2272.13     2182.52     84.06 o
 -16   6   5      272.04      318.69     23.75 o
 -14   6   5     1102.22     1097.53     28.09 o
 -12   6   5     1289.76     1174.04     28.93 o
 -10   6   5      839.36      953.10     23.69 o
  -8   6   5     8595.79     9173.75    159.36 o
  -6   6   5     8490.44     9194.70    170.04 o
  -4   6   5    16994.17    19242.28    220.72 o
  -2   6   5    13733.45    14454.48    290.65 o
   0   6   5     2421.66     2333.51     38.62 o
   2   6   5     8622.94     8438.64     61.33 o
   4   6   5    10665.79    10598.80     71.93 o
   6   6   5     3652.57     3696.33     59.37 o
   8   6   5     5918.66     6208.15    112.80 o
  10   6   5     2942.98     3062.23    102.21 o
  12   6   5      267.31      264.86     45.53 o
  14   6   5     1165.96     1145.82     61.13 o
  16   6   5     1652.58     1552.06     73.22 o
  18   6   5      670.36      636.00     66.98 o
  20   6   5       30.02       55.44     56.80 o
 -23   7   5      261.88      234.72     89.48 o
 -21   7   5      172.98      147.56     60.75 o
 -19   7   5       57.34       59.56     38.67 o
 -17   7   5      231.99      246.20     31.22 o
 -15   7   5      377.14      357.68     25.88 o
 -13   7   5      164.52      173.60     21.86 o
 -11   7   5     5897.91     5983.23    105.45 o
  -9   7   5     6210.94     6302.94    128.38 o
  -7   7   5       36.47       27.79     11.72 o
  -5   7   5     3615.16     3787.80     53.61 o
  -3   7   5    13711.98    14643.13    213.31 o
  -1   7   5     1892.38     2130.12     33.27 o
   1   7   5    10759.09    10623.59     70.47 o
   3   7   5    16206.41    17310.32    271.82 o
   5   7   5     6432.51     6446.75     61.87 o
   7   7   5     3069.67     3035.67     47.62 o
   9   7   5     2106.45     2007.19     44.31 o
  11   7   5      675.33      615.56     41.22 o
  13   7   5      639.75      587.41     40.19 o
  15   7   5       10.96       34.12     34.25 o
  17   7   5       13.39       18.63     38.31 o
  19   7   5      242.98      247.17     69.30 o
  21   7   5       62.58       89.35     94.74 o
 -22   8   5        3.78       -7.73     84.80 o
 -20   8   5        7.95        4.35     58.70 o
 -18   8   5       61.93      116.80     40.93 o
 -16   8   5        5.42       23.15     35.02 o
 -14   8   5     2135.71     1972.93     46.26 o
 -12   8   5      154.42      202.48     22.62 o
 -10   8   5       45.51       39.44     15.40 o
  -8   8   5     1120.26     1226.00     29.24 o
  -6   8   5      410.06      471.60     17.09 o
  -4   8   5     2604.02     2891.95     43.39 o
  -2   8   5        0.04        7.69     10.36 o
   0   8   5        0.20       -1.54     16.06 o
   2   8   5      181.65      134.72     24.30 o
   4   8   5     5360.65     5175.09     58.19 o
   6   8   5       14.08       31.18     24.96 o
   8   8   5      337.63      286.69     29.61 o
  10   8   5      125.23       87.89     27.53 o
  12   8   5      406.15      347.33     32.20 o
  14   8   5      103.12       71.21     34.28 o
  16   8   5      119.37      117.13     38.21 o
  18   8   5       55.31       61.15     56.05 o
  20   8   5        5.09       30.43     59.55 o
 -21   9   5      296.13      331.34     91.13 o
 -19   9   5      522.52      625.80     51.14 o
 -17   9   5      468.47      446.05     45.79 o
 -15   9   5      946.03      990.96     40.08 o
 -13   9   5     4133.68     4246.68     77.73 o
 -11   9   5      399.50      355.58     28.97 o
  -9   9   5     1119.46     1095.72     34.99 o
  -7   9   5    10272.17    10326.53    129.31 o
  -5   9   5      325.47      313.54     22.05 o
  -3   9   5     2310.37     2429.41     74.68 o
  -1   9   5     4624.20     4491.93     89.10 o
   1   9   5      127.22       93.26     24.58 o
   3   9   5     4336.51     4072.19     54.84 o
   5   9   5    19058.71    18393.35    131.53 o
   7   9   5     1152.40     1120.72     37.81 o
   9   9   5     1425.10     1235.76     39.57 o
  11   9   5      385.65      458.36     32.79 o
  13   9   5      579.98      657.78     38.14 o
  15   9   5      176.79      185.39     39.21 o
  17   9   5       11.30       12.28     54.57 o
  19   9   5      106.29       78.08     60.67 o
 -22  10   5       19.32       76.06     80.62 o
 -20  10   5       95.91       73.40     53.30 o
 -18  10   5        1.74       10.16     48.81 o
 -16  10   5       25.57       54.36     38.35 o
 -14  10   5      478.61      424.01     34.00 o
 -12  10   5      206.06      173.00     28.80 o
 -10  10   5      677.68      638.18     32.96 o
  -8  10   5     3459.85     3177.79     50.76 o
  -6  10   5       72.31      118.28     22.54 o
  -4  10   5      523.94      507.27     36.11 o
  -2  10   5       35.31       54.18     16.02 o
   0  10   5     6123.08     6029.27    136.23 o
   2  10   5     1147.13     1134.70     49.64 o
   4  10   5     2921.45     2785.32     50.40 o
   6  10   5        3.95        8.81     27.18 o
   8  10   5     1046.77     1007.21     37.95 o
  10  10   5       13.37       -0.43     28.13 o
  12  10   5        5.57      -20.95     31.10 o
  14  10   5      432.73      407.60     49.83 o
  16  10   5       14.27      -11.60     51.48 o
  18  10   5       30.79       59.84     59.42 o
  20  10   5        0.81      -42.35     81.21 o
 -21  11   5        5.36      -15.96     76.28 o
 -19  11   5       40.55       71.37     52.90 o
 -17  11   5       24.20       36.75     49.34 o
 -15  11   5      124.71       87.79     44.97 o
 -13  11   5       43.86       33.75     31.16 o
 -11  11   5      664.26      682.65     39.02 o
  -9  11   5      256.24      208.41     24.43 o
  -7  11   5      243.51      230.15     26.90 o
  -5  11   5     2255.16     2385.47     78.49 o
  -3  11   5     3324.21     3096.19     73.30 o
  -1  11   5        5.88       11.24     28.03 o
   1  11   5      278.91      210.45     29.92 o
   3  11   5     1019.88      858.90     37.52 o
   5  11   5      258.03      278.50     41.13 o
   7  11   5       20.76       38.22     29.06 o
   9  11   5       38.89       55.61     29.27 o
  11  11   5      339.71      274.60     35.06 o
  13  11   5      865.19      916.72     47.07 o
  15  11   5        0.52        5.28     41.56 o
  17  11   5       40.35       48.23     59.16 o
  19  11   5       98.93       38.11     89.47 o
 -20  12   5      228.79      196.76     57.42 o
 -18  12   5     1328.69     1534.11     79.17 o
 -16  12   5      712.10      733.91     60.48 o
 -14  12   5     1689.67     1741.86     71.06 o
 -12  12   5     2346.58     2325.77     58.96 o
 -10  12   5      608.91      541.75     36.17 o
  -8  12   5     3650.05     3985.88     80.10 o
  -6  12   5      204.95      219.23     33.79 o
  -4  12   5      410.98      415.55     37.36 o
  -2  12   5     7163.50     7151.74     88.53 o
   0  12   5     4809.42     4635.63     62.88 o
   2  12   5     3143.30     3017.26     89.69 o
   4  12   5       13.21        6.64     28.74 o
   6  12   5        8.22       20.26     29.44 o
   8  12   5     1735.42     1658.57     47.82 o
  10  12   5     2808.73     2894.12     59.87 o
  12  12   5      134.47      159.06     36.32 o
  14  12   5       67.69       65.13     36.05 o
  16  12   5        2.44        5.92     47.37 o
 -19  13   5       83.21       98.95     57.04 o
 -17  13   5      143.59      148.58     56.12 o
 -15  13   5        1.09       10.00     50.99 o
 -13  13   5       58.62       72.93     35.20 o
 -11  13   5      321.39      461.69     38.52 o
  -9  13   5      605.36      587.23     53.33 o
  -7  13   5      130.12      140.98     33.49 o
  -5  13   5     1061.45      919.13     54.16 o
  -3  13   5      998.06      917.84     58.31 o
  -1  13   5      143.07      135.09     31.20 o
   1  13   5       87.58      141.74     32.61 o
   3  13   5      237.91      254.93     33.40 o
   5  13   5      319.07      316.41     33.36 o
   7  13   5        6.83       11.29     32.07 o
   9  13   5      441.95      346.01     37.22 o
  11  13   5        0.22        4.99     35.41 o
  13  13   5       17.04       45.42     38.07 o
  15  13   5       69.40       67.26     58.61 o
 -18  14   5      283.76      350.21     62.37 o
 -16  14   5      539.05      643.97    102.67 o
 -14  14   5      401.01      383.11     83.53 o
 -12  14   5      142.29      170.53     50.29 o
 -10  14   5      361.76      390.64     52.89 o
  -8  14   5     1759.32     1592.23     74.63 o
  -6  14   5      921.52      818.85     44.60 o
  -4  14   5     1470.86     1512.44     71.56 o
  -2  14   5      236.31      183.42     32.84 o
   0  14   5     1945.09     1713.82     81.78 o
   2  14   5     1276.44     1218.54     45.04 o
   4  14   5        4.27       14.85     31.47 o
   6  14   5      649.88      573.87     39.26 o
   8  14   5     1393.08     1369.75     49.37 o
  10  14   5       91.58       99.71     37.58 o
  12  14   5      687.64      705.53     53.91 o
  14  14   5      902.06     1019.50     76.79 o
 -15  15   5      284.93      303.35     89.92 o
 -13  15   5      836.94      932.10    101.64 o
 -11  15   5      171.43      123.84     48.83 o
  -9  15   5      147.57      197.73     43.51 o
  -7  15   5     1385.67     1499.75    117.76 o
  -5  15   5        6.83       20.33     36.36 o
  -3  15   5      839.13      779.87     49.31 o
  -1  15   5     3028.06     2971.92     60.73 o
   1  15   5      510.36      450.67     38.23 o
   3  15   5      417.16      365.51     37.39 o
   5  15   5      954.47     1044.79     52.27 o
   7  15   5       31.58       38.47     41.42 o
   9  15   5      174.84      128.60     43.59 o
  11  15   5      522.92      660.75     54.35 o
  13  15   5      420.45      446.69     68.91 o
 -14  16   5       54.38      130.15     93.35 o
 -12  16   5       67.18       61.04     65.70 o
 -10  16   5       68.90       78.29     47.19 o
  -8  16   5      102.07      139.64     61.77 o
  -6  16   5        4.63       44.98     54.79 o
  -4  16   5        1.61       16.49     40.38 o
  -2  16   5      283.64      359.07     53.21 o
   0  16   5       23.18       37.76     45.75 o
   2  16   5        6.83       15.64     47.78 o
   4  16   5      151.15      172.88     42.06 o
   6  16   5       33.85       34.05     43.54 o
   8  16   5       55.00       67.28     45.65 o
  10  16   5      453.61      514.23     54.92 o
  12  16   5      107.98       90.54     82.21 o
 -11  17   5      287.64      385.92    103.14 o
  -9  17   5     1016.55     1008.59     74.73 o
  -7  17   5      225.48      138.79     90.18 o
  -5  17   5      217.49      185.15     88.77 o
  -3  17   5      333.12      286.65     54.27 o
  -1  17   5      527.23      512.14     60.32 o
   1  17   5      338.75      309.54     57.84 o
   3  17   5       47.91       36.34     56.83 o
   5  17   5      124.66       66.92     54.34 o
   7  17   5      220.96      247.71     62.95 o
   9  17   5       97.94       99.05     47.88 o
  11  17   5      199.54      191.14     82.55 o
  -8  18   5      170.09      171.76     99.15 o
  -6  18   5        9.93      -22.09     86.86 o
  -4  18   5       19.28       -3.87     91.83 o
  -2  18   5       80.46       71.73     58.96 o
   0  18   5      320.91      344.64     61.27 o
   2  18   5       63.50       48.41     56.75 o
   4  18   5        7.67       -3.75     57.32 o
   6  18   5      146.10      125.82     61.34 o
   8  18   5      163.62      151.03     90.20 o
  -3  19   5       12.48       -1.44     94.73 o
  -1  19   5      478.14      566.99     67.28 o
   1  19   5      317.62      362.69     65.96 o
   3  19   5      224.48      272.20     64.64 o
   5  19   5       25.86       35.84     79.14 o
   7  19   5      164.31      197.53     87.83 o
   0  20   5      616.90      540.08     99.84 o
 -24   0   6      496.79      506.68    100.10 o
 -22   0   6     1771.35     2044.41    117.60 o
 -20   0   6      635.55      628.39     82.33 o
 -18   0   6      557.59      549.05     47.60 o
 -16   0   6     2947.25     2977.27     71.40 o
 -14   0   6     1725.16     1704.87     54.77 o
 -12   0   6     3263.48     3146.88     62.12 o
 -10   0   6    13191.71    13152.12    364.10 o
  -8   0   6    26687.92    31267.03    301.17 o
  -6   0   6    10725.23    12329.72    246.67 o
  -4   0   6   123950.76   109791.00   2035.23 o
  -2   0   6     2822.30     3067.16     87.02 o
   0   0   6    28699.38    34622.98   1896.49 o
   2   0   6    27562.66    32157.34    376.89 o
   4   0   6    63180.20    74479.33    208.78 o
   6   0   6    13118.19    14864.44    106.19 o
   8   0   6    11502.83    10999.89    102.71 o
  10   0   6     3069.89     3362.63     67.55 o
  12   0   6    14887.26    15005.62    377.39 o
  14   0   6    11259.63    11208.62    177.87 o
  16   0   6     1676.53     1512.39     67.69 o
  18   0   6     1434.44     1471.98    119.25 o
  20   0   6      446.28      406.55     57.60 o
  22   0   6       78.25       66.84     84.34 o
 -25   1   6        0.42      -10.95     59.84 o
 -23   1   6      103.39      152.65     71.02 o
 -21   1   6        4.14        8.32     49.35 o
 -19   1   6      786.97      755.62     37.64 o
 -17   1   6     2848.47     2716.80     50.67 o
 -15   1   6      508.08      441.90     29.18 o
 -13   1   6     1306.81     1350.27     27.74 o
 -11   1   6      810.14      870.87     21.74 o
  -9   1   6      430.21      445.29     15.77 o
  -7   1   6     8826.40     8778.52    189.52 o
  -5   1   6    14379.72    16735.35    421.64 o
  -3   1   6      385.23      373.47     13.74 o
  -1   1   6    13769.71    13310.94    102.07 o
   1   1   6    18262.38    19533.79    262.93 o
   3   1   6    21468.81    27048.23    287.97 o
   5   1   6    25179.04    26241.69    169.60 o
   7   1   6     2243.50     2293.10     35.29 o
   9   1   6     5237.97     5536.76     56.12 o
  11   1   6       79.25       78.09     23.71 o
  13   1   6      494.57      534.84     32.79 o
  15   1   6      167.01      170.30     31.06 o
  17   1   6      293.44      284.41     35.25 o
  19   1   6      176.54      143.37     35.40 o
  21   1   6       12.91       13.21     46.76 o
  23   1   6       13.68       30.93     79.81 o
 -24   2   6       24.36        0.76     57.74 o
 -22   2   6       14.65       13.64     54.01 o
 -20   2   6      123.75      144.96     39.42 o
 -18   2   6       50.37       80.07     28.80 o
 -16   2   6      216.42      196.66     27.34 o
 -14   2   6     4584.92     4730.41     70.30 o
 -12   2   6     6453.59     6475.98     75.17 o
 -10   2   6     6666.56     7124.00     58.86 o
  -8   2   6     3872.01     3478.75     32.41 o
  -6   2   6    16024.39    18212.69    174.70 o
  -4   2   6     4632.97     5205.69     79.09 o
  -2   2   6     8229.43     9940.36    176.64 o
   0   2   6     5995.62     5735.41     69.56 o
   2   2   6     5872.46     6668.89     89.99 o
   4   2   6    11420.52    11263.18    105.73 o
   6   2   6      362.09      262.94     20.99 o
   8   2   6      361.38      380.22     22.81 o
  10   2   6       90.39       72.13     21.95 o
  12   2   6      239.77      209.57     26.51 o
  14   2   6      101.54      125.98     28.19 o
  16   2   6      198.84      249.89     33.21 o
  18   2   6      112.68      114.48     34.50 o
  20   2   6      159.85      121.97     41.22 o
  22   2   6      297.58      426.28     68.78 o
 -25   3   6        0.62       -7.68     90.22 o
 -23   3   6       36.50       65.64     61.79 o
 -21   3   6       36.04       75.48     49.97 o
 -19   3   6       83.07       87.25     37.53 o
 -17   3   6       72.55      133.33     27.72 o
 -15   3   6      271.48      261.38     22.74 o
 -13   3   6     1952.81     1807.44     32.51 o
 -11   3   6    16190.86    16789.34    106.37 o
  -9   3   6     8879.26     9409.94     98.86 o
  -7   3   6     4686.69     5384.26     58.20 o
  -5   3   6    18997.70    19633.47    233.00 o
  -3   3   6     4756.23     4701.30     74.94 o
  -1   3   6     1315.50     1237.98     22.90 o
   1   3   6    14024.18    13891.31    195.09 o
   3   3   6     2340.86     2193.74     20.68 o
   5   3   6     1250.31     1204.96     24.28 o
   7   3   6     6150.93     5707.62     82.79 o
   9   3   6     7091.32     6999.47    106.25 o
  11   3   6      850.25      699.06     30.08 o
  13   3   6     1351.43     1440.32     40.27 o
  15   3   6     2198.65     2133.52     50.62 o
  17   3   6      574.01      534.66     43.68 o
  19   3   6     1190.83     1284.44     59.19 o
  21   3   6      133.07       83.38     61.14 o
 -24   4   6        1.50        4.42     58.49 o
 -22   4   6        6.92       -0.53     50.85 o
 -20   4   6       90.24       62.83     38.17 o
 -18   4   6       91.69       86.42     29.42 o
 -16   4   6      439.87      472.07     26.70 o
 -14   4   6      139.60       96.48     20.68 o
 -12   4   6        0.72        5.00     18.02 o
 -10   4   6      975.83     1018.68     27.47 o
  -8   4   6     2114.94     2058.18     31.50 o
  -6   4   6     6508.58     6930.21    151.18 o
  -4   4   6     2124.91     1867.22     21.33 o
  -2   4   6      153.88      123.17     13.33 o
   0   4   6     1024.75      949.92     15.19 o
   2   4   6     1655.39     2110.12     30.67 o
   4   4   6      482.95      431.29     14.89 o
   6   4   6      130.53      170.39     16.29 o
   8   4   6      486.77      449.84     23.11 o
  10   4   6      288.17      291.19     24.76 o
  12   4   6       79.65       90.77     24.57 o
  14   4   6        0.44        6.34     31.34 o
  16   4   6      224.68      259.41     37.69 o
  18   4   6      128.34       81.95     51.37 o
  20   4   6       26.37        9.29     55.42 o
 -25   5   6      304.11      401.27     94.32 o
 -23   5   6      147.52      159.11     63.45 o
 -21   5   6       13.72       14.08     42.75 o
 -19   5   6     1165.69     1196.19     54.13 o
 -17   5   6      849.80      814.75     31.74 o
 -15   5   6      136.49      152.08     22.41 o
 -13   5   6      897.68      947.96     28.70 o
 -11   5   6      202.20      202.88     11.13 o
  -9   5   6     2575.63     2545.53     36.83 o
  -7   5   6     3436.05     3086.76     62.73 o
  -5   5   6     3291.10     3572.18     29.19 o
  -3   5   6     3488.22     3541.54     66.28 o
  -1   5   6      674.20      415.70     17.90 o
   1   5   6     2091.34     2342.84     31.71 o
   3   5   6     2245.92     1970.26     25.18 o
   5   5   6    18276.70    18892.67    223.10 o
   7   5   6      520.45      493.98     23.74 o
   9   5   6      796.36      662.17     30.43 o
  11   5   6     1309.73     1423.87     41.86 o
  13   5   6       11.14       29.14     28.00 o
  15   5   6      176.93      153.55     48.08 o
  17   5   6      161.43      161.40     49.95 o
  19   5   6        1.94        5.84     57.07 o
  21   5   6        2.13      -10.57     60.73 o
 -24   6   6      140.62      212.96     67.40 o
 -22   6   6      167.77      247.94     60.79 o
 -20   6   6       87.37      140.04     44.56 o
 -18   6   6        3.51        5.67     30.46 o
 -16   6   6     1634.98     1691.92     42.48 o
 -14   6   6     2018.59     1859.13     41.49 o
 -12   6   6      556.85      579.07     24.35 o
 -10   6   6    13068.20    13576.78    125.62 o
  -8   6   6     1399.83     1543.78     20.34 o
  -6   6   6      610.62      629.57     17.80 o
  -4   6   6    18443.28    18969.65    231.93 o
  -2   6   6      182.47      163.05     11.10 o
   0   6   6     8860.00     8999.32     95.88 o
   2   6   6     9403.40     8879.05     91.17 o
   4   6   6      130.18      108.65      8.83 o
   6   6   6      258.48      332.02     19.20 o
   8   6   6      830.27      894.05     42.80 o
  10   6   6      726.94      695.52     60.77 o
  12   6   6      972.26      888.89     75.25 o
  14   6   6      740.46      690.42     57.67 o
  16   6   6      105.47      100.77     51.78 o
  18   6   6      365.11      435.42     62.36 o
  20   6   6      338.78      287.74     63.06 o
 -23   7   6        2.42       11.29     83.45 o
 -21   7   6        0.41       13.26     60.39 o
 -19   7   6       52.33      106.75     54.08 o
 -17   7   6       22.92       32.01     36.90 o
 -15   7   6      421.92      434.98     31.53 o
 -13   7   6      132.66      111.95     20.99 o
 -11   7   6        2.41        0.70     18.41 o
  -9   7   6      616.93      641.74     18.70 o
  -7   7   6      723.26      722.53     20.14 o
  -5   7   6     8642.31     9473.28    129.61 o
  -3   7   6     9572.30    10030.02    139.06 o
  -1   7   6       53.91       53.71     10.20 o
   1   7   6      100.65       72.68     21.92 o
   3   7   6     1150.80     1074.69     33.39 o
   5   7   6      922.58      800.81     32.17 o
   7   7   6      225.06      193.61     27.43 o
   9   7   6       11.14       22.13     28.46 o
  11   7   6      403.81      303.18     31.37 o
  13   7   6      777.46      710.48     48.03 o
  15   7   6       22.20       17.70     38.75 o
  17   7   6       88.34       88.46     40.94 o
  19   7   6       95.13      105.63     55.08 o
 -22   8   6       57.01       51.15     60.51 o
 -20   8   6      281.64      324.40     61.57 o
 -18   8   6     1263.39     1339.29     56.60 o
 -16   8   6      289.48      286.39     31.88 o
 -14   8   6     2819.09     2981.93     53.23 o
 -12   8   6     3613.92     3584.84     59.70 o
 -10   8   6       26.09        8.46     23.52 o
  -8   8   6     5650.57     5492.85     88.42 o
  -6   8   6     5372.03     5127.72     74.60 o
  -4   8   6      207.48      274.89     17.35 o
  -2   8   6     6096.72     5814.77    180.53 o
   0   8   6     3196.19     2981.71     50.51 o
   2   8   6     2669.40     2687.53     44.90 o
   4   8   6    10731.70     9896.37    122.38 o
   6   8   6     3144.73     3173.08     52.82 o
   8   8   6       44.64       73.63     27.28 o
  10   8   6      131.51       52.78     28.75 o
  12   8   6      167.73       94.08     29.42 o
  14   8   6      704.40      671.53     46.86 o
  16   8   6      278.71      239.74     42.11 o
  18   8   6      331.15      356.57     62.46 o
  20   8   6      294.33      331.40     93.91 o
 -21   9   6       15.11       45.59     61.86 o
 -19   9   6       37.86       44.29     42.43 o
 -17   9   6       61.10       97.22     40.79 o
 -15   9   6      132.53       80.58     29.74 o
 -13   9   6       14.06       35.96     27.31 o
 -11   9   6     1419.19     1444.76     45.38 o
  -9   9   6     6856.27     6902.04    118.03 o
  -7   9   6     1360.62     1585.16     40.03 o
  -5   9   6     1596.90     1547.36     37.02 o
  -3   9   6       20.93       27.22     15.06 o
  -1   9   6       14.42       23.92     27.25 o
   1   9   6      502.50      437.64     29.75 o
   3   9   6     3433.22     3255.22     52.08 o
   5   9   6     6322.54     5815.89     66.72 o
   7   9   6       46.07       28.12     28.03 o
   9   9   6     1006.45      887.87     38.62 o
  11   9   6      384.55      324.02     31.82 o
  13   9   6       73.77       69.61     32.92 o
  15   9   6       44.86       44.91     38.66 o
  17   9   6       81.28       42.38     53.15 o
  19   9   6       97.89       70.92     63.49 o
 -22  10   6       61.28      208.74     85.56 o
 -20  10   6       18.45        5.27     63.05 o
 -18  10   6       16.27       18.53     42.36 o
 -16  10   6       63.78      116.20     39.24 o
 -14  10   6      254.57      191.42     31.37 o
 -12  10   6     1084.45     1116.06     39.53 o
 -10  10   6     1749.26     1571.29     41.28 o
  -8  10   6      279.01      246.59     21.74 o
  -6  10   6     1275.86     1257.01     31.67 o
  -4  10   6      183.79      158.26     20.11 o
  -2  10   6     4476.65     4489.78     65.34 o
   0  10   6     6304.61     6213.85     66.74 o
   2  10   6      128.13      154.45     30.07 o
   4  10   6       36.40       14.28     28.58 o
   6  10   6      323.99      294.87     31.07 o
   8  10   6     3632.80     3623.12     68.88 o
  10  10   6      433.00      380.32     33.87 o
  12  10   6      755.73      751.60     41.33 o
  14  10   6      645.10      705.29     41.75 o
  16  10   6       11.58       18.09     42.12 o
  18  10   6        6.67        4.43     59.36 o
 -21  11   6       60.17       38.91     79.70 o
 -19  11   6      318.95      292.75     58.77 o
 -17  11   6      585.92      587.12     57.70 o
 -15  11   6       55.60       18.06     42.54 o
 -13  11   6       53.69       56.23     33.26 o
 -11  11   6      115.45      110.15     31.00 o
  -9  11   6     1051.01     1082.23     41.59 o
  -7  11   6     1742.14     1713.59     80.80 o
  -5  11   6      541.14      406.38     34.39 o
  -3  11   6        7.86       16.05     31.23 o
  -1  11   6      308.43      278.08     31.84 o
   1  11   6      819.13      833.61     37.26 o
   3  11   6     1824.27     1886.90     46.41 o
   5  11   6     1426.39     1553.02     43.74 o
   7  11   6      347.64      350.83     33.53 o
   9  11   6     2213.69     2024.26     51.23 o
  11  11   6      409.61      414.55     37.50 o
  13  11   6      384.18      433.93     40.10 o
  15  11   6       63.47       29.95     40.84 o
  17  11   6      131.94      111.81     59.00 o
 -20  12   6       47.26       45.19     56.65 o
 -18  12   6        1.54        5.76     50.88 o
 -16  12   6       12.45       19.69     46.46 o
 -14  12   6       25.47       83.36     37.12 o
 -12  12   6       26.59       50.07     32.78 o
 -10  12   6       62.80       62.14     30.70 o
  -8  12   6      343.70      368.36     73.54 o
  -6  12   6      514.18      422.77     35.49 o
  -4  12   6      313.60      339.05     35.59 o
  -2  12   6      317.18      383.13     47.31 o
   0  12   6      544.28      508.63     39.21 o
   2  12   6      252.32      210.80     32.58 o
   4  12   6     2031.44     1973.21     50.07 o
   6  12   6      222.14      212.36     32.49 o
   8  12   6      373.47      342.68     35.75 o
  10  12   6       41.65       45.74     33.46 o
  12  12   6       53.41       96.13     36.48 o
  14  12   6       33.45       19.90     36.13 o
  16  12   6      156.84      236.07     59.72 o
  18  12   6        0.54      -60.44     92.69 o
 -19  13   6       45.01       29.38     56.09 o
 -17  13   6      366.87      403.54     61.45 o
 -15  13   6      344.04      314.36     53.26 o
 -13  13   6      329.86      346.33     40.17 o
 -11  13   6      480.82      510.30     53.07 o
  -9  13   6     2012.10     1922.69     72.83 o
  -7  13   6       26.06       67.14     33.30 o
  -5  13   6      267.43      292.95     35.22 o
  -3  13   6     2894.40     2934.43     56.25 o
  -1  13   6     3630.82     3447.24     71.43 o
   1  13   6     1898.97     1759.02     68.23 o
   3  13   6      328.40      333.63     35.47 o
   5  13   6      723.01      673.85     38.88 o
   7  13   6      597.65      615.39     40.12 o
   9  13   6     2724.31     2828.26     61.64 o
  11  13   6     1299.56     1343.85     52.40 o
  13  13   6      221.77      275.07     40.85 o
  15  13   6       23.14       29.50     49.64 o
 -18  14   6       59.82      131.68     96.72 o
 -16  14   6        2.69      -14.56     79.79 o
 -14  14   6       54.45       33.61     76.19 o
 -12  14   6      265.17      244.18     50.92 o
 -10  14   6      334.85      303.63     43.94 o
  -8  14   6     1217.11     1173.67     69.26 o
  -6  14   6      720.36      674.13     44.68 o
  -4  14   6      145.41      143.70     33.64 o
  -2  14   6     1884.11     1674.67     48.15 o
   0  14   6      878.94      799.53     41.14 o
   2  14   6       56.22       38.61     34.17 o
   4  14   6      310.63      313.78     35.57 o
   6  14   6      204.27      225.34     35.78 o
   8  14   6      257.19      212.99     36.60 o
  10  14   6      824.46      787.29     47.31 o
  12  14   6      408.35      431.86     44.09 o
  14  14   6      864.31      896.64     81.24 o
 -15  15   6       18.03       54.23     89.19 o
 -13  15   6       70.46      112.42     84.76 o
 -11  15   6       27.87       26.81     42.04 o
  -9  15   6      483.67      449.87     49.38 o
  -7  15   6      646.16      559.52     65.85 o
  -5  15   6      192.53      137.04     39.41 o
  -3  15   6      209.25      228.01     36.03 o
  -1  15   6      410.73      421.86     39.76 o
   1  15   6      387.23      341.32     39.33 o
   3  15   6      476.25      490.00     39.12 o
   5  15   6      968.04     1124.47     48.51 o
   7  15   6      875.36      882.65     48.38 o
   9  15   6      364.93      412.80     52.14 o
  11  15   6      136.61      196.64     47.41 o
  13  15   6        2.25       22.43     89.51 o
 -14  16   6      183.99      185.72     91.55 o
 -12  16   6        3.53        4.62     60.69 o
 -10  16   6       27.01       39.11     47.91 o
  -8  16   6      175.33      185.33     63.10 o
  -6  16   6      450.47      358.89     64.97 o
  -4  16   6       28.12       36.14     40.70 o
  -2  16   6      901.63      996.93     55.12 o
   0  16   6     1152.50     1179.13     56.68 o
   2  16   6      126.34      136.14     41.34 o
   4  16   6        5.84       31.46     39.68 o
   6  16   6      230.47      204.10     45.70 o
   8  16   6      271.83      236.33     47.72 o
  10  16   6      549.40      612.60     55.67 o
  12  16   6      153.15      192.74     85.05 o
 -13  17   6        3.19      -25.87    106.21 o
 -11  17   6      118.86      171.27     51.73 o
  -9  17   6        4.37        9.98     50.38 o
  -7  17   6       15.32       83.11     91.15 o
  -5  17   6        5.89       23.67     75.76 o
  -3  17   6      158.98      163.31     54.60 o
  -1  17   6        0.32       -9.50     48.72 o
   1  17   6      553.94      599.21     65.42 o
   3  17   6      107.68      159.05     56.55 o
   5  17   6      282.95      384.11     61.33 o
   7  17   6      324.60      354.85     50.91 o
   9  17   6        0.22      -15.46     46.08 o
  11  17   6        0.22      -30.71     78.57 o
 -10  18   6      118.71      147.06     87.86 o
  -8  18   6      582.41      704.56    107.04 o
  -6  18   6       45.22       58.56     84.42 o
  -4  18   6      136.69      131.63     87.75 o
  -2  18   6      773.75      843.88     70.27 o
   0  18   6      834.56      864.90     86.37 o
   2  18   6      278.28      332.99     63.31 o
   4  18   6       89.03       72.37     58.94 o
   6  18   6        3.26        4.20     60.32 o
   8  18   6       51.80       80.25     79.62 o
  -3  19   6      573.96      491.01    104.82 o
  -1  19   6      954.82     1251.04     82.42 o
   1  19   6      318.31      431.58     69.90 o
   3  19   6       26.53       71.01     59.22 o
   5  19   6       34.73       60.38     92.74 o
   0  20   6      100.49       99.15     91.76 o
 -25   1   7       94.31      103.32     64.49 o
 -23   1   7      148.46      174.91     54.06 o
 -21   1   7      805.16      766.55     62.94 o
 -19   1   7      384.42      412.60     34.73 o
 -17   1   7     1113.08     1154.99     39.34 o
 -15   1   7      262.87      246.41     27.08 o
 -13   1   7     2201.47     2261.39     33.14 o
 -11   1   7     1863.45     1714.21     34.26 o
  -9   1   7      497.70      398.63     15.73 o
  -7   1   7     3811.28     4162.18     95.84 o
  -5   1   7    60001.50    72046.79    279.99 o
  -3   1   7       32.97       19.42     10.64 o
  -1   1   7     4675.00     4317.35     33.38 o
   1   1   7      203.55      305.99     13.02 o
   3   1   7    15830.93    18316.29    319.98 o
   5   1   7    22851.61    25619.34    212.71 o
   7   1   7     5986.47     5885.09     53.90 o
   9   1   7     2051.71     2025.04     38.71 o
  11   1   7      475.13      446.03     28.94 o
  13   1   7      481.75      442.99     31.44 o
  15   1   7      418.84      447.94     35.70 o
  17   1   7       35.43       44.61     32.67 o
  19   1   7       22.25       26.04     36.57 o
  21   1   7       81.23      113.91     47.81 o
 -24   2   7        3.97      -15.58     58.49 o
 -22   2   7       38.46       48.12     54.45 o
 -20   2   7       37.03       57.36     38.62 o
 -18   2   7     1964.46     1986.10     48.35 o
 -16   2   7     1163.46     1092.66     37.72 o
 -14   2   7       31.42       17.99     18.81 o
 -12   2   7     2668.60     2727.59     41.45 o
 -10   2   7      680.39      659.20     20.13 o
  -8   2   7     1880.59     1927.08     36.39 o
  -6   2   7    12112.03    12686.93    126.20 o
  -4   2   7      649.94      850.24     21.53 o
  -2   2   7      417.48      440.18     14.20 o
   0   2   7     7591.49     7876.69     85.06 o
   2   2   7     2137.34     2516.72     38.44 o
   4   2   7    28973.59    33764.62    414.80 o
   6   2   7      348.37      317.32     20.03 o
   8   2   7     1486.47     1352.11     31.88 o
  10   2   7       22.69       29.91     21.90 o
  12   2   7      485.01      408.42     28.84 o
  14   2   7      221.15      190.02     30.35 o
  16   2   7       12.44       -8.39     30.99 o
  18   2   7        4.10       -2.22     33.43 o
  20   2   7       74.58      106.58     56.53 o
  22   2   7        0.46       13.58     87.21 o
 -25   3   7       65.21       74.72     62.22 o
 -23   3   7       69.58       50.48     54.86 o
 -21   3   7        2.40       10.74     39.93 o
 -19   3   7      309.38      242.27     33.13 o
 -17   3   7       98.61       73.93     27.61 o
 -15   3   7       22.67        4.51     19.83 o
 -13   3   7     3941.62     3842.57     47.42 o
 -11   3   7      590.09      584.56     22.38 o
  -9   3   7      502.54      562.83     21.88 o
  -7   3   7     1470.24     1871.93     28.35 o
  -5   3   7      573.02      732.06     19.44 o
  -3   3   7        3.04       10.60      9.23 o
  -1   3   7      542.56      640.06     14.32 o
   1   3   7     7006.25     8360.75     85.49 o
   3   3   7    35886.18    44315.90    915.10 o
   5   3   7     1647.59     1671.59     41.11 o
   7   3   7       27.53       16.99     18.11 o
   9   3   7        2.08       22.79     20.87 o
  11   3   7     1008.72      878.32     33.13 o
  13   3   7      601.53      625.38     33.65 o
  15   3   7      110.76      125.94     30.52 o
  17   3   7       56.14       72.30     37.37 o
  19   3   7        1.46       -5.81     51.73 o
  21   3   7      119.51      150.37     63.70 o
 -24   4   7       90.64       72.85     67.69 o
 -22   4   7        4.48       16.14     55.69 o
 -20   4   7       23.01        9.67     39.99 o
 -18   4   7      718.47      794.93     37.98 o
 -16   4   7       42.26       10.02     21.80 o
 -14   4   7      385.00      370.79     23.72 o
 -12   4   7       11.57       11.87     18.86 o
 -10   4   7     2191.96     2115.17     35.68 o
  -8   4   7      516.27      428.54     20.10 o
  -6   4   7      935.28     1206.48     24.40 o
  -4   4   7      444.68      282.85     12.11 o
  -2   4   7     3590.52     3506.52     36.91 o
   0   4   7     2425.85     2552.63     35.53 o
   2   4   7     4424.67     3706.55     66.37 o
   4   4   7      412.85      346.19     17.71 o
   6   4   7     4259.55     4368.55     79.75 o
   8   4   7     5177.41     5220.67     63.05 o
  10   4   7      371.89      440.91     26.15 o
  12   4   7      292.95      256.26     27.50 o
  14   4   7     2005.73     2092.47     48.78 o
  16   4   7       13.66        6.12     46.00 o
  18   4   7       46.33       91.54     56.00 o
  20   4   7        1.44        1.24     52.98 o
 -25   5   7        8.24       -1.84     83.75 o
 -23   5   7      343.52      377.96     65.43 o
 -21   5   7      532.64      506.47     52.05 o
 -19   5   7      248.37      340.03     43.94 o
 -17   5   7      240.11      206.21     31.27 o
 -15   5   7      466.01      436.08     25.41 o
 -13   5   7      469.18      397.64     26.88 o
 -11   5   7      875.68      811.16     28.68 o
  -9   5   7       97.06       52.76     18.95 o
  -7   5   7     2359.69     2593.39     26.13 o
  -5   5   7     1004.57      949.02     18.09 o
  -3   5   7      623.19      786.65     16.81 o
  -1   5   7      282.60      196.42     22.01 o
   1   5   7     2547.20     3034.42     36.29 o
   3   5   7      163.86      136.73      8.90 o
   5   5   7      237.15      226.81     15.59 o
   7   5   7      229.37      251.47     24.36 o
   9   5   7     1280.09     1427.43     34.30 o
  11   5   7     1064.58      969.92     38.13 o
  13   5   7      125.62       88.94     44.34 o
  15   5   7       66.14       95.32     48.03 o
  17   5   7       58.84       68.43     52.39 o
  19   5   7       92.19       96.02     57.19 o
  21   5   7        0.13       37.74     91.04 o
 -24   6   7      194.72      223.45     98.09 o
 -22   6   7      279.32      268.25     62.18 o
 -20   6   7      141.32      158.43     55.54 o
 -18   6   7      416.58      483.09     41.02 o
 -16   6   7      227.82      155.76     27.90 o
 -14   6   7      628.18      610.93     30.94 o
 -12   6   7     2068.48     2108.50     41.52 o
 -10   6   7     1147.45     1297.97     33.85 o
  -8   6   7     5714.33     5810.09    117.05 o
  -6   6   7     5527.28     5272.37     59.39 o
  -4   6   7     1971.89     2173.13     26.37 o
  -2   6   7     9451.39     9638.42     82.30 o
   0   6   7     8503.67     8106.11     58.97 o
   2   6   7      134.35      140.67     23.19 o
   4   6   7    17119.26    17915.97     71.24 o
   6   6   7     9288.06     9494.89     77.49 o
   8   6   7      161.81      179.63     34.09 o
  10   6   7     1094.44      977.55     54.88 o
  12   6   7     3150.61     3010.21     83.39 o
  14   6   7     1603.34     1439.57     70.42 o
  16   6   7     1101.07     1217.05     71.11 o
  18   6   7      343.10      366.10     67.56 o
  20   6   7       15.92       24.30     57.65 o
 -23   7   7      130.24      184.03     96.05 o
 -21   7   7       74.13      131.26     62.06 o
 -19   7   7      500.36      388.18     58.00 o
 -17   7   7      553.85      600.46     35.90 o
 -15   7   7      574.66      567.88     33.65 o
 -13   7   7       99.65      112.20     25.39 o
 -11   7   7       45.88       41.04     22.65 o
  -9   7   7     2034.88     1932.58     57.40 o
  -7   7   7     1961.25     1956.17     28.11 o
  -5   7   7     6429.23     6948.50     81.96 o
  -3   7   7     4551.55     4578.46    108.54 o
  -1   7   7       40.02       21.53     19.40 o
   1   7   7     1639.56     1598.29     36.52 o
   3   7   7     2030.79     1947.75     41.59 o
   5   7   7     1370.71     1515.19     39.80 o
   7   7   7     7964.26     7786.41     74.76 o
   9   7   7     4641.61     4548.89     62.97 o
  11   7   7     1561.65     1503.04     52.16 o
  13   7   7     1512.08     1590.61    110.84 o
  15   7   7      183.53      164.38     52.29 o
  17   7   7      410.56      440.87     47.05 o
  19   7   7      516.81      760.87     74.06 o
 -22   8   7       29.90       26.29     62.01 o
 -20   8   7        2.11      -27.66     55.67 o
 -18   8   7      311.43      308.52     44.16 o
 -16   8   7      441.45      495.35     35.66 o
 -14   8   7      693.61      659.93     34.69 o
 -12   8   7      125.64       59.96     25.49 o
 -10   8   7     1231.63     1180.33     35.57 o
  -8   8   7      152.88      157.55     18.04 o
  -6   8   7     1465.91     1470.34     28.76 o
  -4   8   7     2900.07     2766.74     32.53 o
  -2   8   7      842.44      907.26     16.93 o
   0   8   7      426.33      478.70     32.06 o
   2   8   7      237.80      222.19     28.02 o
   4   8   7      152.29      141.97     29.56 o
   6   8   7        0.98       30.84     27.68 o
   8   8   7      800.38      746.22     35.90 o
  10   8   7       46.39       31.96     29.43 o
  12   8   7       31.63       34.93     35.44 o
  14   8   7       88.90      101.64     39.10 o
  16   8   7       17.38       20.05     41.24 o
  18   8   7       16.84       27.14     59.59 o
 -23   9   7       74.44       96.95     67.37 o
 -21   9   7      141.17      189.72     63.15 o
 -19   9   7      596.97      579.91     65.78 o
 -17   9   7     1282.39     1363.71     56.03 o
 -15   9   7       14.74       30.91     29.06 o
 -13   9   7     2120.12     2186.33     66.07 o
 -11   9   7      826.98      673.71     32.98 o
  -9   9   7        8.95       27.29     24.72 o
  -7   9   7     7376.78     7451.54     74.81 o
  -5   9   7     8393.57     8127.81     94.59 o
  -3   9   7      391.39      322.60     16.62 o
  -1   9   7     9048.51     8532.69     83.46 o
   1   9   7     1826.80     1721.67     43.21 o
   3   9   7     6759.43     6801.29    127.78 o
   5   9   7     2266.97     2102.58     47.84 o
   7   9   7      142.84      172.88     30.37 o
   9   9   7     3698.36     3614.72     61.42 o
  11   9   7     1159.62     1162.25     48.73 o
  13   9   7      296.22      292.61     41.15 o
  15   9   7      349.05      355.06     45.40 o
  17   9   7       46.19       21.17     42.96 o
  19   9   7       36.13       67.87     90.11 o
 -22  10   7       20.10       71.40     68.94 o
 -20  10   7       17.19       40.62     59.97 o
 -18  10   7        1.99      -12.54     40.82 o
 -16  10   7        1.93       21.53     32.38 o
 -14  10   7      200.43      178.32     30.65 o
 -12  10   7        8.45       14.02     27.18 o
 -10  10   7      788.24      759.28     34.04 o
  -8  10   7        4.72       11.97     18.79 o
  -6  10   7       90.78       67.19     19.01 o
  -4  10   7      515.83      569.01     35.05 o
  -2  10   7       32.02        5.27     29.30 o
   0  10   7      694.79      665.82     45.45 o
   2  10   7        6.39       18.78     29.11 o
   4  10   7       34.90       11.63     30.23 o
   6  10   7       95.51       74.71     29.42 o
   8  10   7     5093.72     4865.35     68.66 o
  10  10   7      243.13      176.57     34.48 o
  12  10   7        5.21       27.57     32.74 o
  14  10   7      161.43      169.00     44.03 o
  16  10   7      201.48      225.03     46.60 o
  18  10   7       43.57       52.71     63.80 o
 -21  11   7       18.78       25.49     77.92 o
 -19  11   7       59.54       98.52     52.93 o
 -17  11   7       12.75       22.83     42.93 o
 -15  11   7       43.88       55.69     31.88 o
 -13  11   7      279.71      238.22     32.30 o
 -11  11   7      432.60      382.47     31.53 o
  -9  11   7     3270.17     3132.13     79.34 o
  -7  11   7     1255.74     1091.46     50.62 o
  -5  11   7     2560.50     2502.49     54.17 o
  -3  11   7     6696.11     6700.18     89.77 o
  -1  11   7      255.49      270.32     32.03 o
   1  11   7      287.76      326.86     32.66 o
   3  11   7      104.50       90.28     31.32 o
   5  11   7     1841.35     1663.20     58.34 o
   7  11   7      717.33      733.21     38.80 o
   9  11   7        8.35       15.39     32.04 o
  11  11   7      343.16      309.59     38.35 o
  13  11   7      364.41      418.16     41.33 o
  15  11   7       31.14       63.97     43.08 o
  17  11   7       19.48        1.27     64.82 o
 -20  12   7        8.38        1.83     82.54 o
 -18  12   7      368.70      424.77     60.79 o
 -16  12   7      815.16      787.80     59.55 o
 -14  12   7     1257.59     1431.36     53.71 o
 -12  12   7     2416.21     2665.94     61.98 o
 -10  12   7     2761.11     2604.21     79.17 o
  -8  12   7     1014.38     1075.43     50.05 o
  -6  12   7      179.67      161.63     32.42 o
  -4  12   7       10.92       11.37     32.39 o
  -2  12   7    14445.09    12838.38    654.02 o
   0  12   7    15425.72    13936.43    615.38 o
   2  12   7      163.14      121.96     33.29 o
   4  12   7     2853.94     2892.99     61.27 o
   6  12   7     2224.74     2378.56     54.44 o
   8  12   7       51.18       38.23     33.02 o
  10  12   7      315.04      353.95     39.33 o
  12  12   7       33.05       75.98     37.18 o
  14  12   7       17.03       30.03     35.76 o
  16  12   7      115.93      176.19     63.15 o
 -19  13   7      164.57      233.02     59.25 o
 -17  13   7       13.21       30.31     51.54 o
 -15  13   7      130.91      167.53     77.33 o
 -13  13   7        1.29      -23.15     47.73 o
 -11  13   7      551.81      574.43     56.11 o
  -9  13   7      618.35      634.46     46.93 o
  -7  13   7      136.83      109.06     50.06 o
  -5  13   7        6.31       14.13     31.55 o
  -3  13   7      101.30      123.98     31.62 o
  -1  13   7        2.05       13.74     30.34 o
   1  13   7     1574.11     1512.47     47.85 o
   3  13   7      668.47      648.46     40.87 o
   5  13   7       18.67       36.65     32.76 o
   7  13   7       43.28       42.18     32.88 o
   9  13   7      360.22      428.46     40.83 o
  11  13   7       31.05       49.00     38.14 o
  13  13   7      253.02      316.91     45.40 o
  15  13   7       20.35       54.62     56.49 o
 -18  14   7      177.38      208.19     86.71 o
 -16  14   7      469.54      582.38     97.43 o
 -14  14   7     1079.55     1240.39    113.06 o
 -12  14   7      672.10      667.26     60.48 o
 -10  14   7     1238.34     1275.13     58.89 o
  -8  14   7     2333.07     2243.88     82.71 o
  -6  14   7       27.49       39.73     51.29 o
  -4  14   7     1010.54      947.96     50.58 o
  -2  14   7      765.00      756.78     41.67 o
   0  14   7     2247.51     2107.65     74.92 o
   2  14   7     1926.74     2106.92     55.64 o
   4  14   7      634.25      575.77     41.07 o
   6  14   7      116.48       63.05     33.86 o
   8  14   7      581.52      631.38     44.69 o
  10  14   7       21.02       12.67     37.50 o
  12  14   7      325.08      314.05     43.83 o
  14  14   7       49.12       66.29     81.58 o
 -15  15   7      326.57      346.74     89.83 o
 -13  15   7     1131.57     1403.08    121.50 o
 -11  15   7      132.27      117.55     46.78 o
  -9  15   7      108.29      149.58     46.21 o
  -7  15   7     2205.95     2477.80     91.48 o
  -5  15   7      792.27      899.06     58.60 o
  -3  15   7      985.29      885.65     68.40 o
  -1  15   7     1593.62     1696.38     71.69 o
   1  15   7      897.22      886.85     45.32 o
   3  15   7      823.22      690.38     43.34 o
   5  15   7      348.54      381.51     39.97 o
   7  15   7      272.27      263.03     42.35 o
   9  15   7     1135.71     1090.36     51.41 o
  11  15   7      229.22      249.81     51.13 o
  13  15   7       17.20        1.42     84.44 o
 -14  16   7        1.00      -14.92     65.65 o
 -12  16   7        7.86       -3.35     49.26 o
 -10  16   7      120.04      145.55     49.85 o
  -8  16   7        4.35       -0.02     56.23 o
  -6  16   7       26.04       36.16     61.34 o
  -4  16   7      251.04      325.83     47.12 o
  -2  16   7      151.57      160.88     44.88 o
   0  16   7       19.67       13.12     37.49 o
   2  16   7        2.54      -10.22     38.54 o
   4  16   7       52.70       71.09     37.33 o
   6  16   7        0.16       18.40     44.18 o
   8  16   7        6.69        0.66     47.66 o
  10  16   7       58.79       52.63     47.64 o
  12  16   7        1.40      -59.61     93.78 o
 -13  17   7      247.03      171.07    113.76 o
 -11  17   7      323.59      403.97     57.27 o
  -9  17   7      796.25      809.45     63.03 o
  -7  17   7      275.29      261.96     66.83 o
  -5  17   7      144.41      101.96     63.11 o
  -3  17   7      423.92      384.48     57.75 o
  -1  17   7      383.09      306.31     58.74 o
   1  17   7      292.24      287.71     59.34 o
   3  17   7      198.20      225.45     61.09 o
   5  17   7        3.67        6.24     45.75 o
   7  17   7        4.01       -1.73     46.40 o
   9  17   7      368.26      452.67     63.58 o
 -10  18   7        1.40      -37.48     84.50 o
  -8  18   7        9.16       53.92     61.29 o
  -6  18   7        7.94        2.65     88.84 o
  -4  18   7      110.46       87.84     92.23 o
  -2  18   7      620.78      728.31     68.54 o
   0  18   7      534.51      660.20     69.49 o
   2  18   7       14.91       28.90     61.36 o
   4  18   7       67.93       61.26     62.64 o
   6  18   7      132.47      195.33     67.23 o
   8  18   7       13.75       26.20     76.95 o
  -1  19   7      580.00      684.36     94.97 o
   1  19   7      166.37      183.40     60.13 o
   3  19   7       22.36        1.55     94.12 o
 -24   0   8      276.36      205.97     91.74 o
 -22   0   8      884.50     1060.23    100.51 o
 -20   0   8      209.52      156.45     50.34 o
 -18   0   8     1070.88     1079.23     57.55 o
 -16   0   8     3358.75     3656.55     79.98 o
 -14   0   8     1421.86     1355.76     55.87 o
 -12   0   8      213.64      190.16     17.20 o
 -10   0   8    19137.90    20383.09    599.84 o
  -8   0   8    16071.67    17954.33    121.46 o
  -6   0   8    70821.06    81874.10    775.67 o
  -4   0   8    21355.53    22118.50    392.08 o
  -2   0   8      273.86      252.43     20.95 o
   0   0   8      845.43      817.05     26.72 o
   2   0   8    13111.08    12823.26    335.53 o
   4   0   8     4048.90     4340.61    158.49 o
   6   0   8     9713.45     9702.67    140.62 o
   8   0   8     7472.51     7640.74     94.32 o
  10   0   8     4194.68     3760.99     91.13 o
  12   0   8     4396.79     4160.66     84.84 o
  14   0   8     3122.36     3200.90     81.81 o
  16   0   8      607.89      458.28     50.98 o
  18   0   8      170.67      124.29     53.52 o
  20   0   8      931.88     1069.54     92.81 o
  22   0   8       40.14       49.26     83.90 o
 -25   1   8        3.81      -16.15     61.51 o
 -23   1   8       78.86       98.04     57.84 o
 -21   1   8      132.20      103.61     41.01 o
 -19   1   8     1230.74     1286.00     44.52 o
 -17   1   8     1330.42     1403.10     42.53 o
 -15   1   8        6.67       20.04     26.49 o
 -13   1   8       99.36      109.87     17.39 o
 -11   1   8      146.87      199.76     16.48 o
  -9   1   8     6832.14     6934.30    147.56 o
  -7   1   8       73.57       48.16      7.92 o
  -5   1   8      445.15      453.68     25.76 o
  -3   1   8      167.55      123.76     14.14 o
  -1   1   8     2465.09     2037.16     25.87 o
   1   1   8       13.17       58.77     18.92 o
   3   1   8     1310.65     1115.85     16.58 o
   5   1   8    12716.15    12501.15    188.37 o
   7   1   8     1550.40     1573.72     33.41 o
   9   1   8      104.02       54.15     23.00 o
  11   1   8       11.95       -0.17     25.38 o
  13   1   8        6.12       -2.78     27.56 o
  15   1   8       19.60       44.74     30.67 o
  17   1   8      235.56      219.33     35.68 o
  19   1   8       79.91       82.12     35.90 o
  21   1   8      167.74      187.99     64.63 o
 -24   2   8       60.93      124.17     65.20 o
 -22   2   8       16.66       -3.76     43.41 o
 -20   2   8        3.08       16.15     31.84 o
 -18   2   8     1308.28     1443.98     44.72 o
 -16   2   8      159.98      119.71     28.08 o
 -14   2   8      587.68      478.23     22.97 o
 -12   2   8     2385.44     2157.06     35.03 o
 -10   2   8       97.75      124.03     16.13 o
  -8   2   8     1948.36     1594.51     35.90 o
  -6   2   8    30694.15    34662.79    165.54 o
  -4   2   8     2139.41     2619.23     25.57 o
  -2   2   8    15004.99    16196.23    211.30 o
   0   2   8    18164.11    20151.00    241.65 o
   2   2   8      120.34      234.43     12.05 o
   4   2   8    17663.69    18402.85     55.70 o
   6   2   8       49.02       10.73     18.82 o
   8   2   8     3466.01     3653.99     53.40 o
  10   2   8        5.53      -11.99     22.97 o
  12   2   8      463.77      509.36     31.06 o
  14   2   8      186.96      200.33     30.97 o
  16   2   8       38.74       44.56     30.96 o
  18   2   8        0.93       -0.53     33.92 o
  20   2   8      181.92      240.76     59.97 o
 -25   3   8        0.72        4.85     63.20 o
 -23   3   8        1.47       23.43     57.52 o
 -21   3   8       71.29      124.51     42.19 o
 -19   3   8      394.30      385.26     35.70 o
 -17   3   8        6.95       -2.02     27.98 o
 -15   3   8      540.27      588.48     32.13 o
 -13   3   8      698.79      778.40     25.69 o
 -11   3   8     2124.80     2306.15     36.97 o
  -9   3   8     7408.15     7053.34     54.89 o
  -7   3   8     3817.30     4154.22     40.63 o
  -5   3   8    14953.06    16502.09    128.22 o
  -3   3   8    26769.46    29331.76    266.24 o
  -1   3   8     1825.00     2212.66     23.77 o
   1   3   8      238.45      177.44     13.56 o
   3   3   8     6889.90     6126.13     73.68 o
   5   3   8      198.60      161.13     18.50 o
   7   3   8     4218.54     4243.49     48.12 o
   9   3   8      925.69      789.52     29.34 o
  11   3   8      776.12      770.71     33.01 o
  13   3   8      929.32     1008.27     38.56 o
  15   3   8      648.87      715.06     38.75 o
  17   3   8      117.75      105.21     39.63 o
  19   3   8        1.48        8.45     55.39 o
  21   3   8       82.20       54.22     85.71 o
 -24   4   8        4.19       -3.37     59.75 o
 -22   4   8        9.37       27.15     43.05 o
 -20   4   8        0.65       -0.16     41.87 o
 -18   4   8       26.95       29.51     31.08 o
 -16   4   8      674.79      629.49     34.40 o
 -14   4   8     1694.34     1765.25     35.43 o
 -12   4   8      683.50      716.37     27.77 o
 -10   4   8      649.35      615.32     25.20 o
  -8   4   8       23.15       -1.45     16.70 o
  -6   4   8     3320.11     3454.25     37.96 o
  -4   4   8    10026.92     9966.14    103.84 o
  -2   4   8     6605.75     7690.17    167.39 o
   0   4   8     7307.49     7868.31    115.51 o
   2   4   8     2130.19     1871.69     40.55 o
   4   4   8     1038.90     1233.62     25.38 o
   6   4   8       19.37        4.56     16.64 o
   8   4   8       96.01       65.97     20.58 o
  10   4   8      618.84      599.60     28.90 o
  12   4   8      255.90      275.24     28.36 o
  14   4   8      864.39      878.75     48.15 o
  16   4   8        4.41       -3.82     49.77 o
  18   4   8        6.73        9.35     55.73 o
  20   4   8       62.05       55.79     56.60 o
 -25   5   8        1.92       23.14     89.07 o
 -23   5   8      172.56      290.81     63.23 o
 -21   5   8       99.15      112.39     44.77 o
 -19   5   8     1367.66     1458.46     48.81 o
 -17   5   8     1210.85     1164.32     41.55 o
 -15   5   8       11.59       13.01     23.08 o
 -13   5   8     2454.65     2469.31     43.94 o
 -11   5   8     5284.67     5211.94     75.50 o
  -9   5   8      589.79      706.19     25.89 o
  -7   5   8    16590.07    16974.48    182.81 o
  -5   5   8     4775.02     4805.11     85.33 o
  -3   5   8      407.32      487.95     17.91 o
  -1   5   8    32314.19    34250.68    288.76 o
   1   5   8     7089.64     7787.92    111.27 o
   3   5   8     1533.98     1570.15     28.20 o
   5   5   8     7816.81     7724.31    160.41 o
   7   5   8     1014.78      966.80     27.55 o
   9   5   8      754.85      773.74     29.03 o
  11   5   8      802.51      868.12     42.85 o
  13   5   8      840.53      704.89     60.33 o
  15   5   8       34.41       28.42     45.61 o
  17   5   8        8.62        2.10     52.91 o
  19   5   8      152.63      211.99     60.74 o
 -24   6   8       94.12       32.29     81.02 o
 -22   6   8      179.03      294.27     65.30 o
 -20   6   8       49.55       38.17     52.67 o
 -18   6   8      105.72       89.84     35.85 o
 -16   6   8     1616.29     1609.07     43.02 o
 -14   6   8     1526.53     1461.58     39.05 o
 -12   6   8     3005.63     2975.25     47.78 o
 -10   6   8     7831.91     7816.03     85.33 o
  -8   6   8     7628.25     8160.91     90.68 o
  -6   6   8    10516.51    11811.24    203.17 o
  -4   6   8     4951.61     4984.55     49.88 o
  -2   6   8      312.44      331.12     20.92 o
   0   6   8     1995.62     1881.08     33.78 o
   2   6   8     6879.86     6487.01     62.67 o
   4   6   8     6997.16     7023.97     85.23 o
   6   6   8     3075.94     3156.27     52.03 o
   8   6   8     7125.21     6995.60    121.76 o
  10   6   8      532.86      462.05     51.74 o
  12   6   8      351.91      269.50     51.29 o
  14   6   8      133.59      141.63     47.45 o
  16   6   8        8.42       22.09     56.22 o
  18   6   8       94.43       27.21     60.13 o
  20   6   8      207.25      297.49     64.06 o
 -23   7   8      115.06      140.03     70.41 o
 -21   7   8       21.84       20.31     57.72 o
 -19   7   8       51.96       22.47     54.63 o
 -17   7   8      471.29      446.93     34.29 o
 -15   7   8     1190.65     1253.65     40.91 o
 -13   7   8        1.77       12.62     24.33 o
 -11   7   8      720.23      691.42     31.64 o
  -9   7   8     1063.28     1085.45     31.85 o
  -7   7   8      845.31      953.49     27.00 o
  -5   7   8     3763.43     3574.84     33.42 o
  -3   7   8     3982.61     4133.83     59.25 o
  -1   7   8     1357.13     1167.66     31.05 o
   1   7   8      252.38      164.51     27.64 o
   3   7   8      335.83      323.02     29.91 o
   5   7   8     1112.35     1102.16     44.77 o
   7   7   8       93.06       98.52     29.87 o
   9   7   8      651.38      571.57     41.28 o
  11   7   8       57.64       28.82     34.98 o
  13   7   8      273.82      277.04     55.26 o
  15   7   8      333.48      367.76     58.61 o
  17   7   8       70.27       80.41     55.39 o
  19   7   8        7.11       51.64     63.95 o
 -22   8   8      163.31      203.19     62.10 o
 -20   8   8        2.07       -0.96     58.23 o
 -18   8   8      792.79      845.59     49.09 o
 -16   8   8      559.18      530.05     35.48 o
 -14   8   8     2079.91     2119.48     70.98 o
 -12   8   8     4368.12     4296.25     58.99 o
 -10   8   8     4487.64     4126.88     71.49 o
  -8   8   8     3474.71     3408.17     57.90 o
  -6   8   8    10039.64     9792.94    152.67 o
  -4   8   8     1588.35     1648.64     26.94 o
  -2   8   8     9482.79     9625.72     72.54 o
   0   8   8    11098.55    10887.72    162.40 o
   2   8   8     8136.30     7681.36     72.75 o
   4   8   8     8960.38     8806.21     80.29 o
   6   8   8     3622.80     3468.39     75.44 o
   8   8   8       87.81      100.74     29.80 o
  10   8   8      731.21      745.41     46.26 o
  12   8   8      102.95       99.11     37.63 o
  14   8   8      145.43       88.75     39.98 o
  16   8   8       65.60       79.92     42.80 o
  18   8   8      266.53      313.63     51.33 o
 -23   9   8       26.76       51.36     68.73 o
 -21   9   8       25.76       40.36     60.68 o
 -19   9   8        6.47       31.70     55.20 o
 -17   9   8       31.74       37.26     31.80 o
 -15   9   8        2.36        3.04     29.93 o
 -13   9   8        0.52       -7.90     27.68 o
 -11   9   8      124.06      113.47     26.09 o
  -9   9   8     4278.78     4241.85     55.93 o
  -7   9   8     5412.63     5410.60     81.59 o
  -5   9   8    12978.16    12634.20     95.00 o
  -3   9   8    11496.02    11358.34     86.18 o
  -1   9   8      609.45      567.80     36.87 o
   1   9   8      320.52      366.73     32.76 o
   3   9   8       57.37       49.72     30.70 o
   5   9   8        1.14       -7.30     29.49 o
   7   9   8     2919.65     2619.62     53.01 o
   9   9   8      241.39      256.75     35.10 o
  11   9   8      488.87      496.91     44.76 o
  13   9   8      133.54       95.63     41.60 o
  15   9   8       37.04       21.36     41.48 o
  17   9   8        9.30        6.71     48.15 o
 -22  10   8       54.17       86.95     64.69 o
 -20  10   8        6.35       18.29     60.85 o
 -18  10   8        6.09       21.38     42.99 o
 -16  10   8      300.76      361.66     36.03 o
 -14  10   8      284.56      260.59     32.45 o
 -12  10   8      205.27      162.09     29.36 o
 -10  10   8      709.19      654.93     33.32 o
  -8  10   8        6.37       24.80     23.13 o
  -6  10   8     1802.12     1708.77     33.81 o
  -4  10   8        9.55        9.04     28.02 o
  -2  10   8      458.79      519.25     36.59 o
   0  10   8     4310.84     3990.78     58.90 o
   2  10   8      246.42      225.68     33.24 o
   4  10   8     2529.42     2474.22     59.11 o
   6  10   8      301.41      239.72     31.68 o
   8  10   8      418.40      454.90     36.23 o
  10  10   8      267.75      270.35     34.73 o
  12  10   8      739.68      763.44     52.43 o
  14  10   8      230.51      252.80     45.77 o
  16  10   8      201.39      201.30     48.59 o
  18  10   8       27.14      -17.42     88.89 o
 -21  11   8      369.00      448.39     69.68 o
 -19  11   8      263.99      274.18     49.44 o
 -17  11   8      115.05      170.58     42.61 o
 -15  11   8        7.70        4.44     32.46 o
 -13  11   8      401.84      401.06     34.31 o
 -11  11   8     1356.91     1210.42     53.26 o
  -9  11   8      321.54      336.45     30.80 o
  -7  11   8      369.59      388.44     30.67 o
  -5  11   8      185.56      224.48     32.34 o
  -3  11   8      184.13      228.03     34.49 o
  -1  11   8     9902.86     9617.30    134.51 o
   1  11   8     3338.77     3444.52     91.23 o
   3  11   8       12.48        2.96     31.24 o
   5  11   8       73.83       33.62     32.62 o
   7  11   8      279.26      273.29     34.77 o
   9  11   8      544.06      518.63     39.23 o
  11  11   8     1341.62     1348.04     50.72 o
  13  11   8       79.66      117.07     42.67 o
  15  11   8      311.93      295.32     48.69 o
  17  11   8       35.94      -10.47     92.59 o
 -20  12   8       53.72       58.98     75.31 o
 -18  12   8        0.08      -17.55     51.47 o
 -16  12   8       93.00       78.71     49.14 o
 -14  12   8        2.37       14.88     33.75 o
 -12  12   8       35.35       76.66     45.43 o
 -10  12   8      363.41      329.34     48.67 o
  -8  12   8      131.59      107.44     39.37 o
  -6  12   8      568.95      572.28     39.69 o
  -4  12   8     1755.16     1623.88     50.62 o
  -2  12   8      263.95      347.26     34.67 o
   0  12   8        9.43       49.57     31.93 o
   2  12   8       13.23       -0.59     32.19 o
   4  12   8       20.53       -9.78     33.71 o
   6  12   8        0.63       36.53     32.94 o
   8  12   8      144.93      163.08     35.05 o
  10  12   8       73.29       82.48     36.09 o
  12  12   8      256.20      272.99     39.41 o
  14  12   8       79.30       90.57     47.29 o
  16  12   8        0.22       53.42     93.81 o
 -19  13   8       50.62        9.95     82.80 o
 -17  13   8      518.46      534.10     98.95 o
 -15  13   8      433.27      420.81     56.46 o
 -13  13   8      145.77      131.34     48.82 o
 -11  13   8      138.44      143.90     48.78 o
  -9  13   8       11.99       11.16     39.96 o
  -7  13   8      113.75      125.79     49.30 o
  -5  13   8      854.88      754.66     52.27 o
  -3  13   8      574.28      565.91     37.24 o
  -1  13   8     2934.75     2434.64     73.23 o
   1  13   8      223.23      169.72     34.80 o
   3  13   8      127.64      106.45     34.77 o
   5  13   8      108.58      101.46     34.20 o
   7  13   8      185.12      201.40     36.81 o
   9  13   8      416.51      388.55     45.60 o
  11  13   8       73.84       56.04     41.08 o
  13  13   8       25.88       27.96     40.96 o
  15  13   8      480.90      645.53     73.40 o
 -18  14   8       47.83       -9.72     93.67 o
 -16  14   8       36.89       20.92     83.85 o
 -14  14   8      277.19      370.06     59.63 o
 -12  14   8      387.10      423.08     55.91 o
 -10  14   8      354.16      350.21     48.25 o
  -8  14   8      240.95      259.83     45.52 o
  -6  14   8      149.21       90.74     55.53 o
  -4  14   8      240.92      250.18     35.58 o
  -2  14   8     1453.05     1403.30     61.24 o
   0  14   8     1468.66     1493.48     63.73 o
   2  14   8      479.99      508.26     41.33 o
   4  14   8      260.43      204.89     36.74 o
   6  14   8      144.66      135.90     36.79 o
   8  14   8       38.50       96.11     38.66 o
  10  14   8      254.35      311.57     45.31 o
  12  14   8      565.86      650.32     49.10 o
  14  14   8       59.44       80.44     90.55 o
 -15  15   8      158.32      226.08     99.65 o
 -13  15   8      503.12      537.43     56.06 o
 -11  15   8       91.64       40.87     46.82 o
  -9  15   8       10.44       11.51     46.05 o
  -7  15   8       15.87      -11.33     57.24 o
  -5  15   8      160.55      137.22     46.36 o
  -3  15   8      693.18      647.15     42.40 o
  -1  15   8      420.57      400.18     40.44 o
   1  15   8      372.58      410.73     41.98 o
   3  15   8      280.11      286.00     44.75 o
   5  15   8       12.24       21.09     36.58 o
   7  15   8      148.87      169.95     41.82 o
   9  15   8      440.26      527.04     48.74 o
  11  15   8      276.96      272.96     46.55 o
 -14  16   8      191.31      206.66     70.11 o
 -12  16   8       29.48       41.44     49.20 o
 -10  16   8        6.73       20.20     49.04 o
  -8  16   8       20.92       31.14     48.14 o
  -6  16   8       98.49       62.37     57.21 o
  -4  16   8       60.68       65.83     55.01 o
  -2  16   8      135.30      103.57     39.08 o
   0  16   8       13.71       19.71     39.24 o
   2  16   8      103.91       26.63     39.00 o
   4  16   8      116.19      118.80     39.26 o
   6  16   8        3.90      -11.85     40.84 o
   8  16   8      293.13      358.91     54.89 o
  10  16   8      552.49      637.94     57.65 o
  12  16   8       49.28       94.57     85.95 o
 -13  17   8        5.43       56.26    116.53 o
 -11  17   8       30.83       27.21     50.83 o
  -9  17   8       73.87       63.14     52.59 o
  -7  17   8      143.19      275.25     70.27 o
  -5  17   8       47.64      102.71     64.97 o
  -3  17   8       72.07       94.75     64.01 o
  -1  17   8        1.22       -2.47     45.77 o
   1  17   8        5.66       17.98     54.42 o
   3  17   8       22.17       50.48     46.07 o
   5  17   8       63.84       58.84     47.95 o
   7  17   8       31.81       32.08     50.34 o
   9  17   8       30.80       -1.93     58.38 o
 -10  18   8      339.36      437.86     94.22 o
  -8  18   8      460.35      442.13    100.79 o
  -6  18   8       11.92       38.00     94.84 o
  -4  18   8       65.62       84.85     85.12 o
  -2  18   8      696.42      682.56    100.39 o
   0  18   8     1346.58     1671.61     89.05 o
   2  18   8      324.35      388.20     66.69 o
   4  18   8      227.28      216.91     66.49 o
   6  18   8       12.97       56.26     90.62 o
   1  19   8      123.50      117.06     82.76 o
   3  19   8       89.28       72.23     89.80 o
 -25   1   9        5.06       -5.53     61.94 o
 -23   1   9       18.47       12.07     59.21 o
 -21   1   9       51.78       91.77     36.12 o
 -19   1   9       76.52       76.50     32.84 o
 -17   1   9     1470.53     1450.39     43.64 o
 -15   1   9     2702.31     2583.13     55.45 o
 -13   1   9     1021.59      936.78     33.08 o
 -11   1   9     6223.52     6367.86     84.45 o
  -9   1   9     5882.98     5797.38     71.75 o
  -7   1   9    24782.41    30066.98   1162.98 o
  -5   1   9    18599.97    20810.14    267.33 o
  -3   1   9      498.82      698.70     20.76 o
  -1   1   9     3661.99     3352.90     33.80 o
   1   1   9       26.73       45.04     12.71 o
   3   1   9     1634.11     1605.89     20.46 o
   5   1   9     4216.67     4402.69     69.69 o
   7   1   9     3537.30     3856.99     81.25 o
   9   1   9     1401.22     1351.37     36.65 o
  11   1   9     2913.28     2917.99     51.76 o
  13   1   9      540.84      489.05     34.41 o
  15   1   9      934.74     1013.98     42.76 o
  17   1   9        8.74       12.34     34.58 o
  19   1   9       82.32      104.88     38.54 o
  21   1   9      112.73      215.87     89.84 o
 -24   2   9       44.66       39.44     60.17 o
 -22   2   9        3.07       -7.24     43.41 o
 -20   2   9      876.16      904.34     43.54 o
 -18   2   9      564.28      595.60     37.64 o
 -16   2   9     1127.64     1157.45     39.27 o
 -14   2   9       21.09       24.86     25.57 o
 -12   2   9      475.06      503.22     21.81 o
 -10   2   9     2154.73     2073.63     62.55 o
  -8   2   9     2135.62     2056.26     34.38 o
  -6   2   9     5372.78     5567.18    118.41 o
  -4   2   9     2842.74     2922.74     45.32 o
  -2   2   9     7502.04     8002.17     68.10 o
   0   2   9    10849.60    11935.76     83.42 o
   2   2   9      676.12      557.54     15.29 o
   4   2   9     1063.24      935.35     17.14 o
   6   2   9     5844.15     6071.29     72.43 o
   8   2   9     1076.00     1163.02     32.96 o
  10   2   9        9.21       11.11     23.81 o
  12   2   9      684.63      671.02     34.56 o
  14   2   9       68.93       44.29     29.97 o
  16   2   9       40.70       57.81     31.10 o
  18   2   9       73.20       90.27     42.05 o
  20   2   9      164.44      174.81     61.99 o
 -25   3   9       30.30       34.07     62.30 o
 -23   3   9      193.68      222.60     48.29 o
 -21   3   9        1.07       19.39     41.90 o
 -19   3   9      489.93      540.95     38.99 o
 -17   3   9      270.30      226.29     31.18 o
 -15   3   9        5.99        1.72     26.96 o
 -13   3   9      360.09      360.84     22.50 o
 -11   3   9     1699.41     1539.69     32.37 o
  -9   3   9     1088.09     1217.69     27.97 o
  -7   3   9       64.70       22.12     15.58 o
  -5   3   9     4814.90     5823.05     96.61 o
  -3   3   9     1679.30     2024.28     45.87 o
  -1   3   9      304.80      236.24     14.05 o
   1   3   9     2912.50     2945.28     27.98 o
   3   3   9      229.87      243.83     14.13 o
   5   3   9        3.97        0.14     19.09 o
   7   3   9        4.64        9.18     21.60 o
   9   3   9      474.77      471.41     27.85 o
  11   3   9      440.06      439.62     29.62 o
  13   3   9      331.69      398.84     32.75 o
  15   3   9      102.59       91.21     39.38 o
  17   3   9       19.87        4.70     41.28 o
  19   3   9       18.95       41.08     58.79 o
 -24   4   9        5.23       15.06     59.44 o
 -22   4   9       25.34       82.77     46.14 o
 -20   4   9     1021.32     1005.02     45.52 o
 -18   4   9     1286.21     1382.19     45.98 o
 -16   4   9       23.09       10.23     27.66 o
 -14   4   9        9.20       13.60     22.96 o
 -12   4   9      579.69      590.05     27.40 o
 -10   4   9     3534.65     3499.36     67.47 o
  -8   4   9     2114.49     1937.11     33.26 o
  -6   4   9     1842.84     1538.69     39.46 o
  -4   4   9      120.23       49.94     10.51 o
  -2   4   9     2894.63     3951.84     76.91 o
   0   4   9     5764.36     7547.25    129.36 o
   2   4   9      186.51      109.86     15.11 o
   4   4   9      326.06      264.39     18.89 o
   6   4   9      913.36      910.06     53.34 o
   8   4   9       98.77      129.47     22.17 o
  10   4   9        7.34        9.19     22.39 o
  12   4   9     1000.41     1026.24     47.69 o
  14   4   9       89.60      120.60     36.62 o
  16   4   9      233.38      174.92     54.78 o
  18   4   9        9.27       27.60     53.57 o
  20   4   9        5.25      -15.59     61.23 o
 -23   5   9      265.21      263.62     62.86 o
 -21   5   9       80.23       61.44     52.67 o
 -19   5   9       73.50      120.63     39.98 o
 -17   5   9      430.37      428.48     40.50 o
 -15   5   9       44.29       55.44     24.96 o
 -13   5   9      592.57      599.09     29.71 o
 -11   5   9     1160.59     1009.62     31.67 o
  -9   5   9     2464.79     2498.11     39.36 o
  -7   5   9     1113.35      958.45     27.05 o
  -5   5   9     1601.52     1428.98     26.01 o
  -3   5   9       12.51        3.21     18.27 o
  -1   5   9     2981.28     3215.01     53.59 o
   1   5   9     1939.29     2128.37     38.96 o
   3   5   9      812.03      748.20     16.74 o
   5   5   9      548.96      582.45     22.35 o
   7   5   9       17.49       24.65     28.37 o
   9   5   9      348.46      275.08     34.14 o
  11   5   9      327.15      239.56     36.34 o
  13   5   9       94.83      100.33     37.41 o
  15   5   9       63.18       74.98     49.57 o
  17   5   9       35.59       44.70     55.78 o
  19   5   9       14.39       -1.88     56.15 o
 -24   6   9      441.72      358.01     93.35 o
 -22   6   9      344.55      375.25     68.61 o
 -20   6   9       96.97      116.05     55.46 o
 -18   6   9      657.84      610.70     46.89 o
 -16   6   9     1213.60     1173.50     50.59 o
 -14   6   9        4.65       21.11     24.99 o
 -12   6   9     3730.73     3833.10     69.29 o
 -10   6   9     1283.48     1260.41     33.81 o
  -8   6   9     1126.24     1194.41     39.83 o
  -6   6   9     2509.36     2651.04     60.24 o
  -4   6   9     4070.59     3962.49     39.79 o
  -2   6   9     3752.47     3606.02     43.44 o
   0   6   9     3241.56     2875.69     40.79 o
   2   6   9      239.81      303.56     24.02 o
   4   6   9     4324.58     4404.80     69.41 o
   6   6   9     1452.86     1314.33     37.56 o
   8   6   9      360.29      361.59     49.25 o
  10   6   9      590.72      614.43     53.44 o
  12   6   9     1441.66     1309.19     92.93 o
  14   6   9      297.48      246.70     51.63 o
  16   6   9      417.51      415.82     62.58 o
  18   6   9       24.19       25.73     59.63 o
 -23   7   9      158.92      168.11     68.25 o
 -21   7   9      498.94      589.36     67.76 o
 -19   7   9      736.54      668.73     47.81 o
 -17   7   9     1939.89     2015.45     69.72 o
 -15   7   9     4332.29     4304.86     62.33 o
 -13   7   9      608.58      586.77     31.26 o
 -11   7   9      315.12      269.87     26.98 o
  -9   7   9      744.63      712.58     38.71 o
  -7   7   9     1158.75     1322.59     34.45 o
  -5   7   9      125.08      119.35     15.20 o
  -3   7   9      952.21      835.57     28.75 o
  -1   7   9      895.65      992.97     31.10 o
   1   7   9      160.25      102.69     23.13 o
   3   7   9     1257.71     1089.25     37.64 o
   5   7   9       55.83       23.08     29.40 o
   7   7   9     1295.63     1355.01     49.50 o
   9   7   9      172.67      204.63     37.67 o
  11   7   9      210.08      202.26     40.06 o
  13   7   9      110.42      100.85     48.82 o
  15   7   9      252.81      256.06     56.51 o
  17   7   9      345.13      370.23     66.51 o
  19   7   9      442.22      586.83     60.58 o
 -24   8   9       15.90       64.36     97.04 o
 -22   8   9       60.01      114.12     64.64 o
 -20   8   9       22.16       42.98     55.70 o
 -18   8   9        0.01       -1.91     37.54 o
 -16   8   9       79.08       91.24     30.67 o
 -14   8   9      518.86      428.99     32.43 o
 -12   8   9       32.00       47.07     26.07 o
 -10   8   9      572.36      576.60     30.81 o
  -8   8   9        3.05       -7.85     16.45 o
  -6   8   9       11.90       19.40     16.85 o
  -4   8   9     2056.94     2002.72     32.06 o
  -2   8   9      123.26       96.91     24.68 o
   0   8   9      163.16      214.55     31.40 o
   2   8   9     3292.32     3020.70     52.87 o
   4   8   9     4901.90     4433.24     62.83 o
   6   8   9      447.94      382.67     34.85 o
   8   8   9        2.43        5.63     36.02 o
  10   8   9       59.85       26.39     38.44 o
  12   8   9       46.02       47.29     39.36 o
  14   8   9       78.05       81.52     44.97 o
  16   8   9       97.55      131.38     48.04 o
  18   8   9      111.83      173.93     54.09 o
 -23   9   9       61.82       66.21     68.46 o
 -21   9   9      103.46      141.16     61.65 o
 -19   9   9      355.70      355.87     61.09 o
 -17   9   9     1451.73     1466.07     49.51 o
 -15   9   9      920.71      897.42     40.75 o
 -13   9   9      308.76      397.12     32.88 o
 -11   9   9     1484.29     1454.02     41.32 o
  -9   9   9       64.32       87.71     24.94 o
  -7   9   9      544.58      568.30     22.32 o
  -5   9   9     1712.12     1732.82     42.24 o
  -3   9   9      396.83      472.49     30.78 o
  -1   9   9    14921.13    14824.13    112.88 o
   1   9   9     9045.09     8733.06     81.61 o
   3   9   9     1278.72     1206.43     42.03 o
   5   9   9     1261.21     1173.37     42.26 o
   7   9   9      241.13      273.29     33.66 o
   9   9   9       88.61       69.55     32.41 o
  11   9   9     1369.07     1506.36     73.13 o
  13   9   9       47.40       41.58     40.82 o
  15   9   9       57.26       68.61     45.40 o
  17   9   9      242.35      315.03     51.85 o
 -22  10   9        2.91       22.02     65.47 o
 -20  10   9       32.58       14.68     61.80 o
 -18  10   9       18.49        7.99     41.09 o
 -16  10   9        3.68       20.35     31.86 o
 -14  10   9      408.98      447.09     35.95 o
 -12  10   9      682.93      646.89     34.99 o
 -10  10   9      968.19     1107.90     38.97 o
  -8  10   9       27.37        6.18     22.71 o
  -6  10   9      355.06      349.56     28.35 o
  -4  10   9       99.47      120.21     27.02 o
  -2  10   9      708.64      707.73     42.88 o
   0  10   9     5939.74     5623.53    103.57 o
   2  10   9      876.71      767.00     38.86 o
   4  10   9      214.21      178.43     32.94 o
   6  10   9       81.25       75.43     31.69 o
   8  10   9     1215.10     1209.01     45.71 o
  10  10   9      241.74      232.95     36.13 o
  12  10   9        5.91       32.57     40.09 o
  14  10   9       17.75        2.60     43.28 o
  16  10   9       51.15       60.81     46.98 o
 -21  11   9       13.67       47.56     70.26 o
 -19  11   9       93.42      155.29     62.99 o
 -17  11   9      175.50      139.04     36.71 o
 -15  11   9      253.43      288.70     36.06 o
 -13  11   9        7.30       -2.15     29.89 o
 -11  11   9      240.16      259.65     31.66 o
  -9  11   9     2873.48     2848.85     58.07 o
  -7  11   9      190.60      136.36     33.25 o
  -5  11   9       20.68       10.25     29.32 o
  -3  11   9     2043.33     2160.42     54.98 o
  -1  11   9     1763.33     1545.10     72.22 o
   1  11   9     3504.23     3172.58     98.50 o
   3  11   9     1592.86     1631.46     48.95 o
   5  11   9      204.09      153.70     35.28 o
   7  11   9      312.82      280.91     35.59 o
   9  11   9       31.15       86.12     34.86 o
  11  11   9       79.52       92.04     43.25 o
  13  11   9      379.60      442.33     49.88 o
  15  11   9      171.49      205.01     51.34 o
 -20  12   9       38.27       18.32     79.00 o
 -18  12   9       21.39       22.55     46.63 o
 -16  12   9      109.97       79.64     35.89 o
 -14  12   9      177.77      223.81     44.50 o
 -12  12   9     2322.09     2442.64     69.14 o
 -10  12   9     2133.75     2237.88     57.49 o
  -8  12   9       38.52       56.44     39.19 o
  -6  12   9     5884.82     6168.51    114.15 o
  -4  12   9     1447.54     1312.10     77.08 o
  -2  12   9     3212.86     3047.77     58.45 o
   0  12   9     4039.18     4316.16     81.88 o
   2  12   9     2375.06     2501.24     57.07 o
   4  12   9     4140.28     4073.25     69.00 o
   6  12   9     2497.27     2476.08     58.30 o
   8  12   9        6.61        7.16     33.54 o
  10  12   9      551.91      495.78     43.82 o
  12  12   9       26.14       24.06     43.71 o
  14  12   9      112.35      103.93     46.90 o
 -19  13   9       58.22        9.40     83.05 o
 -17  13   9      151.50      181.57     82.02 o
 -15  13   9      295.92      319.02     58.97 o
 -13  13   9        1.07       29.98     48.24 o
 -11  13   9      301.17      197.35     43.21 o
  -9  13   9     1469.77     1471.05     58.98 o
  -7  13   9      302.94      220.78     41.94 o
  -5  13   9      106.39       86.20     35.08 o
  -3  13   9        1.71       18.31     31.56 o
  -1  13   9        6.25       28.85     34.02 o
   1  13   9      107.95       88.17     34.06 o
   3  13   9       91.71       19.92     36.23 o
   5  13   9      103.27      116.75     35.48 o
   7  13   9        9.83       13.08     35.79 o
   9  13   9      294.98      324.90     41.29 o
  11  13   9       79.83       68.47     42.04 o
  13  13   9       32.91       80.47     47.65 o
  15  13   9       37.22      119.49     90.19 o
 -18  14   9       97.27      101.36     87.51 o
 -16  14   9      283.16      328.14     87.87 o
 -14  14   9      416.18      436.52     62.03 o
 -12  14   9     1267.81     1246.56     62.62 o
 -10  14   9     1641.27     1681.06     65.45 o
  -8  14   9      430.12      416.08     47.66 o
  -6  14   9       71.22       92.64     54.29 o
  -4  14   9     2366.07     2423.71     63.89 o
  -2  14   9     2129.92     2120.49     91.77 o
   0  14   9      310.00      309.07     39.09 o
   2  14   9     1525.80     1586.86     54.61 o
   4  14   9     1217.85     1284.28     51.66 o
   6  14   9      339.77      329.24     41.36 o
   8  14   9     1502.10     1609.00     57.45 o
  10  14   9     1207.32     1314.82     56.87 o
  12  14   9      122.30      110.81     43.28 o
  14  14   9       63.81       91.64     60.33 o
 -15  15   9      286.28      231.56     84.24 o
 -13  15   9      333.39      401.92     55.93 o
 -11  15   9      289.45      304.95     51.74 o
  -9  15   9      442.93      422.83     51.33 o
  -7  15   9     1389.36     1396.49     77.32 o
  -5  15   9     1820.61     1852.95     70.17 o
  -3  15   9      464.10      541.77     43.24 o
  -1  15   9     1227.21     1437.82     52.89 o
   1  15   9     1348.05     1428.59     54.44 o
   3  15   9      852.61      896.81     56.01 o
   5  15   9      469.51      482.29     44.34 o
   7  15   9      769.03      714.33     49.59 o
   9  15   9      367.09      367.12     48.47 o
  11  15   9      630.35      658.87     51.71 o
  13  15   9        5.20      -15.14     79.33 o
 -14  16   9      107.77       91.67     55.94 o
 -12  16   9       93.34       95.43     52.11 o
 -10  16   9        2.40       11.76     51.89 o
  -8  16   9      136.53      143.85     47.67 o
  -6  16   9      154.91      146.02     63.85 o
  -4  16   9       86.37      170.82     52.69 o
  -2  16   9       12.76       45.32     37.92 o
   0  16   9        9.87       29.88     39.72 o
   2  16   9       11.27      -10.93     41.51 o
   4  16   9        0.68       21.64     39.51 o
   6  16   9       37.51       47.07     41.59 o
   8  16   9        1.16      -13.76     41.35 o
  10  16   9        0.10      -23.72     65.78 o
 -13  17   9      385.64      435.95     98.57 o
 -11  17   9      153.90      207.19     55.83 o
  -9  17   9      133.48      174.70     57.24 o
  -7  17   9      122.07       89.63     53.69 o
  -5  17   9      144.58      111.05     67.63 o
  -3  17   9      462.40      491.35     85.19 o
  -1  17   9      402.02      328.99     51.39 o
   1  17   9      454.19      375.78     48.14 o
   3  17   9      229.84      259.22     43.83 o
   5  17   9        6.64       23.41     48.03 o
   7  17   9      120.77      152.40     52.95 o
   9  17   9      281.56      297.48    100.67 o
 -10  18   9        0.94       14.89    106.96 o
  -8  18   9       68.18       42.57     65.77 o
  -6  18   9      136.77      165.78     70.46 o
  -4  18   9      143.41      156.25     90.37 o
  -2  18   9      454.92      574.65    101.23 o
   0  18   9      260.28      293.20     66.00 o
   2  18   9      297.22      349.26     66.74 o
   4  18   9      350.43      313.46     67.04 o
   6  18   9       57.79      111.59     89.59 o
   1  19   9      186.37      189.93     82.58 o
 -24   0  10       91.30       48.27     78.95 o
 -22   0  10      149.32       97.69     54.14 o
 -20   0  10     3371.22     3444.21     92.43 o
 -18   0  10     2833.38     2624.86     78.27 o
 -16   0  10     5982.90     5923.56    101.44 o
 -14   0  10     9932.96     9477.59    117.43 o
 -12   0  10      220.20      223.38     36.96 o
 -10   0  10    11125.35    11361.58    123.23 o
  -8   0  10    15756.00    16953.61    988.63 o
  -6   0  10      498.31      510.47     26.79 o
  -4   0  10      843.66      748.84     52.86 o
  -2   0  10    16958.11    16191.34    103.04 o
   0   0  10     2366.11     2646.63     56.68 o
   2   0  10     3117.96     3216.35     59.78 o
   4   0  10      652.00      562.90     22.14 o
   6   0  10     9865.05    10072.20    151.58 o
   8   0  10     9411.61     9564.52    108.35 o
  10   0  10    15477.21    14758.14    169.49 o
  12   0  10     2440.08     2579.51    104.98 o
  14   0  10      994.72      986.35     58.82 o
  16   0  10       81.58       56.76     43.57 o
  18   0  10      114.63       80.85     51.26 o
  20   0  10      178.84      216.20     64.18 o
 -25   1  10       78.05       69.71     63.67 o
 -23   1  10      142.74      138.51     47.24 o
 -21   1  10      530.58      392.74     40.79 o
 -19   1  10      745.85      794.82     42.44 o
 -17   1  10      484.50      433.86     34.38 o
 -15   1  10     1880.68     1749.00     44.85 o
 -13   1  10       25.31       28.92     24.78 o
 -11   1  10      319.39      327.25     19.05 o
  -9   1  10     2745.51     3010.58     66.25 o
  -7   1  10     1502.77     1369.17     21.51 o
  -5   1  10     3231.43     3562.65     36.14 o
  -3   1  10     1570.26     1417.48     26.79 o
  -1   1  10     2078.34     1831.57     28.10 o
   1   1  10     5883.24     5655.73     93.00 o
   3   1  10    12284.90    13055.29    162.74 o
   5   1  10     4769.72     4723.59     79.29 o
   7   1  10     1523.45     1635.82     26.60 o
   9   1  10     1102.40     1063.58     36.29 o
  11   1  10      255.78      274.03     30.14 o
  13   1  10       23.21       12.47     27.88 o
  15   1  10       14.28        8.31     31.30 o
  17   1  10      272.97      314.31     39.64 o
  19   1  10       58.32       61.98     46.64 o
  21   1  10      110.14       50.22     83.08 o
 -24   2  10       28.04       24.48     57.14 o
 -22   2  10       60.85       25.06     43.94 o
 -20   2  10       51.36       56.96     34.79 o
 -18   2  10     1824.96     1910.27     50.79 o
 -16   2  10      348.65      301.29     31.87 o
 -14   2  10     4250.07     3859.04     57.06 o
 -12   2  10      223.90      210.24     20.86 o
 -10   2  10      194.25      141.47     18.07 o
  -8   2  10      305.50      287.43     16.26 o
  -6   2  10     9272.48     8660.72    192.08 o
  -4   2  10      119.86      188.82     15.25 o
  -2   2  10     1358.68     1562.62     27.49 o
   0   2  10    13282.47    13023.69     72.92 o
   2   2  10     5811.38     6562.44     69.89 o
   4   2  10      906.03     1049.78     18.02 o
   6   2  10     2906.99     2694.15     45.55 o
   8   2  10       85.39       90.38     23.91 o
  10   2  10      445.54      477.91     33.31 o
  12   2  10        4.50       -6.27     28.24 o
  14   2  10       21.47        6.06     29.26 o
  16   2  10       88.26      132.61     41.19 o
  18   2  10      263.76      234.10     46.43 o
  20   2  10        4.46       17.76     64.51 o
 -25   3  10      155.32      233.30     99.18 o
 -23   3  10        2.20       28.05     46.07 o
 -21   3  10      449.60      548.97     43.07 o
 -19   3  10      244.69      283.61     35.91 o
 -17   3  10      130.86      163.14     32.86 o
 -15   3  10     1363.62     1503.19     48.42 o
 -13   3  10       15.93       16.80     20.71 o
 -11   3  10      459.21      431.61     24.73 o
  -9   3  10     5965.23     5705.62     82.44 o
  -7   3  10       19.97       43.38     16.60 o
  -5   3  10     3078.01     2898.20     31.22 o
  -3   3  10     8056.81     7697.56     83.97 o
  -1   3  10      619.50      712.11     18.46 o
   1   3  10     3306.72     3569.32     46.63 o
   3   3  10     9942.94    10226.72    109.76 o
   5   3  10     1953.82     1880.05     34.93 o
   7   3  10     1898.37     1914.09     38.20 o
   9   3  10       19.59        8.86     22.24 o
  11   3  10     1677.37     1451.95     40.58 o
  13   3  10      821.57      810.75     47.82 o
  15   3  10      187.17      224.97     40.34 o
  17   3  10       85.17       86.50     45.31 o
  19   3  10        5.56      -10.08     55.30 o
 -24   4  10      253.18      204.86     64.25 o
 -22   4  10      106.34       88.57     45.01 o
 -20   4  10        0.36       47.90     36.31 o
 -18   4  10       18.22       11.18     36.12 o
 -16   4  10      431.56      370.12     37.15 o
 -14   4  10     1338.65     1323.62     35.50 o
 -12   4  10        8.38       -5.51     21.34 o
 -10   4  10      108.89      118.90     21.37 o
  -8   4  10      247.26      212.34     20.79 o
  -6   4  10     4085.63     4280.30    102.42 o
  -4   4  10     3164.39     3630.07     73.24 o
  -2   4  10        1.87        2.38     12.42 o
   0   4  10       33.40        5.21     13.25 o
   2   4  10     6410.32     6902.74     68.10 o
   4   4  10      386.70      362.55     15.78 o
   6   4  10      578.49      538.67     25.54 o
   8   4  10       23.49       17.35     21.69 o
  10   4  10        7.91       21.37     32.05 o
  12   4  10       96.29       69.77     37.11 o
  14   4  10     1125.12     1063.06     52.62 o
  16   4  10        1.45       -7.91     41.19 o
  18   4  10       37.80       14.01     60.96 o
  20   4  10        3.58      -18.83     86.27 o
 -23   5  10      106.43       97.24     59.22 o
 -21   5  10      153.32      184.97     60.52 o
 -19   5  10       22.12        5.09     37.35 o
 -17   5  10      649.96      560.52     42.40 o
 -15   5  10      146.96      132.23     25.42 o
 -13   5  10      332.17      390.38     27.61 o
 -11   5  10     3414.57     3239.28     47.24 o
  -9   5  10       75.51       60.62     21.38 o
  -7   5  10     4226.44     4090.05     96.54 o
  -5   5  10     1141.22      882.75     29.48 o
  -3   5  10       64.08       99.01     20.98 o
  -1   5  10    14500.28    14596.75     82.78 o
   1   5  10      494.57      380.55     15.26 o
   3   5  10      494.10      494.67     16.20 o
   5   5  10     7093.31     7453.93     96.97 o
   7   5  10     4693.19     4482.78     69.42 o
   9   5  10       25.04       21.47     30.71 o
  11   5  10     1491.00     1490.70     96.68 o
  13   5  10      663.05      590.09     45.55 o
  15   5  10      289.31      279.76     56.11 o
  17   5  10       16.23       -6.70     57.32 o
  19   5  10       55.16       39.19     62.99 o
 -24   6  10        5.95       44.02     66.32 o
 -22   6  10      505.03      633.69     70.29 o
 -20   6  10      520.27      573.91     49.23 o
 -18   6  10      109.72       73.09     37.69 o
 -16   6  10      251.76      303.42     39.79 o
 -14   6  10      101.83      111.08     26.10 o
 -12   6  10       17.60       37.39     24.57 o
 -10   6  10      305.45      287.67     25.64 o
  -8   6  10    11508.68    11894.13     97.27 o
  -6   6  10     3786.93     4125.85     63.31 o
  -4   6  10        8.48       21.18     23.52 o
  -2   6  10     5446.52     5198.85     72.53 o
   0   6  10      262.62      247.53     28.75 o
   2   6  10     2893.99     2876.14     35.59 o
   4   6  10     4117.25     4219.33     53.53 o
   6   6  10      558.64      507.92     52.21 o
   8   6  10     5383.07     5049.57     77.91 o
  10   6  10     2681.14     2585.69    146.31 o
  12   6  10      618.02      492.83     57.12 o
  14   6  10      399.67      437.68     59.19 o
  16   6  10      217.60      204.39     58.22 o
  18   6  10       62.38       50.74     62.12 o
 -23   7  10       20.37       26.76     66.22 o
 -21   7  10       39.11       84.08     60.37 o
 -19   7  10        1.17       29.43     38.50 o
 -17   7  10        4.11       19.33     35.42 o
 -15   7  10       99.51      149.50     29.69 o
 -13   7  10        3.73       24.43     26.03 o
 -11   7  10     2263.28     2326.51     44.77 o
  -9   7  10     9743.38     9583.60     77.06 o
  -7   7  10      284.72      273.13     17.28 o
  -5   7  10      224.97      229.53     20.59 o
  -3   7  10      978.53      773.80     29.20 o
  -1   7  10      290.33      267.46     25.31 o
   1   7  10     1409.71     1498.99     34.39 o
   3   7  10     1518.61     1548.82     43.26 o
   5   7  10       12.41        5.94     35.68 o
   7   7  10       22.24       45.88     35.44 o
   9   7  10      710.09      685.11     44.44 o
  11   7  10      136.35       88.50     37.63 o
  13   7  10       29.32        6.23     48.91 o
  15   7  10      218.26      231.53     61.91 o
  17   7  10        0.26       34.74     57.72 o
  19   7  10        7.23       64.27     87.55 o
 -22   8  10       68.16       63.73     62.38 o
 -20   8  10       33.13       11.83     57.54 o
 -18   8  10      139.59      192.88     42.13 o
 -16   8  10      318.02      308.43     34.96 o
 -14   8  10        6.81       17.64     27.71 o
 -12   8  10      114.74      125.21     26.99 o
 -10   8  10       10.14        9.56     23.98 o
  -8   8  10       13.26        8.99     23.57 o
  -6   8  10    14385.97    14599.66    200.76 o
  -4   8  10    11790.30    11650.09    134.10 o
  -2   8  10     6895.31     6515.74     64.84 o
   0   8  10     9611.79     9371.41    100.71 o
   2   8  10     2279.18     2121.95     48.82 o
   4   8  10      317.40      252.58     33.40 o
   6   8  10     4569.10     4638.23    109.47 o
   8   8  10      574.05      625.93     44.69 o
  10   8  10     1243.06     1202.54     55.23 o
  12   8  10      237.47      306.42     43.47 o
  14   8  10       30.69       40.92     43.63 o
  16   8  10      139.60      192.69     49.84 o
  18   8  10      217.30      273.03     88.34 o
 -23   9  10       17.57       48.75     65.29 o
 -21   9  10        2.62      -10.59     61.44 o
 -19   9  10       56.25       58.64     55.45 o
 -17   9  10      462.99      449.97     38.78 o
 -15   9  10       69.67      122.23     32.29 o
 -13   9  10       15.40       15.72     27.89 o
 -11   9  10       67.19       49.31     27.46 o
  -9   9  10      277.08      237.74     27.09 o
  -7   9  10      588.11      496.73     21.62 o
  -5   9  10      266.62      267.39     25.34 o
  -3   9  10     2651.00     2512.87     46.55 o
  -1   9  10       46.04       64.70     27.70 o
   1   9  10      476.18      445.83     43.61 o
   3   9  10      805.95      745.68     38.55 o
   5   9  10     1492.14     1244.88     43.71 o
   7   9  10      735.51      648.02     38.77 o
   9   9  10      877.14      859.63     50.41 o
  11   9  10       59.89       44.63     42.78 o
  13   9  10        5.26       -0.47     43.83 o
  15   9  10       42.18       28.45     45.10 o
  17   9  10        7.88       17.59     51.55 o
 -22  10  10       21.66       23.66     66.13 o
 -20  10  10      326.06      335.67     66.75 o
 -18  10  10       17.93       13.05     40.29 o
 -16  10  10      170.03      202.18     36.11 o
 -14  10  10       54.56       88.92     32.60 o
 -12  10  10       43.87       37.92     27.41 o
 -10  10  10     4317.66     4319.80     61.38 o
  -8  10  10     1823.25     1704.97     48.25 o
  -6  10  10      234.81      226.63     25.03 o
  -4  10  10        9.97        3.78     26.78 o
  -2  10  10     4125.35     3840.55     74.32 o
   0  10  10      202.22      169.96     33.00 o
   2  10  10     1656.61     1637.48     66.04 o
   4  10  10       87.49       15.33     33.02 o
   6  10  10        3.32       -1.32     32.38 o
   8  10  10       44.16        5.64     33.82 o
  10  10  10      170.18      153.37     41.87 o
  12  10  10      135.35      107.11     43.40 o
  14  10  10      337.94      353.52     48.93 o
  16  10  10      289.32      314.01     53.10 o
 -21  11  10      159.79      171.67     65.75 o
 -19  11  10       93.40      152.42     63.03 o
 -17  11  10       68.01       72.30     35.65 o
 -15  11  10      728.30      730.63     41.89 o
 -13  11  10      860.46     1006.61     52.14 o
 -11  11  10     1157.83     1131.81     54.23 o
  -9  11  10       73.50       55.90     32.57 o
  -7  11  10      683.53      611.10     40.02 o
  -5  11  10      679.47      716.64     35.19 o
  -3  11  10     1583.46     1606.64     50.31 o
  -1  11  10      743.68      669.05     41.71 o
   1  11  10      100.48       98.55     32.24 o
   3  11  10       70.78       81.35     34.91 o
   5  11  10     1469.06     1391.72     48.49 o
   7  11  10      847.60      837.67     43.81 o
   9  11  10       30.48       30.61     36.27 o
  11  11  10      703.38      628.41     54.07 o
  13  11  10       11.59       29.81     45.05 o
  15  11  10      131.93      155.07     49.32 o
 -18  12  10        2.93        1.95     57.86 o
 -16  12  10       16.29        9.86     42.75 o
 -14  12  10        3.35       19.26     41.44 o
 -12  12  10      615.29      613.06     48.63 o
 -10  12  10      356.74      273.97     38.71 o
  -8  12  10        0.51        5.56     34.72 o
  -6  12  10      782.44      881.69     65.81 o
  -4  12  10      409.80      457.15     38.23 o
  -2  12  10      797.24      726.86     39.96 o
   0  12  10       14.37       37.36     32.65 o
   2  12  10      116.29       80.42     36.19 o
   4  12  10      215.10      198.33     38.61 o
   6  12  10       11.17       50.59     34.68 o
   8  12  10       23.04       18.52     35.02 o
  10  12  10        0.76        0.66     36.51 o
  12  12  10       32.25       32.88     45.14 o
  14  12  10        0.54       10.22     48.21 o
  16  12  10       39.79        2.54     78.70 o
 -17  13  10      229.52      241.93     89.17 o
 -15  13  10      629.36      678.19     62.96 o
 -13  13  10      715.70      788.97     64.56 o
 -11  13  10     1687.55     1755.47     73.90 o
  -9  13  10      474.07      464.96     46.95 o
  -7  13  10      495.93      531.25     49.13 o
  -5  13  10       26.45       27.15     50.91 o
  -3  13  10      599.97      578.45     54.83 o
  -1  13  10     1239.99     1257.66     56.50 o
   1  13  10     1346.55     1410.34     51.26 o
   3  13  10     2028.98     2076.41     58.71 o
   5  13  10      709.73      672.84     44.90 o
   7  13  10        6.41       31.11     38.81 o
   9  13  10       51.57       19.64     39.92 o
  11  13  10       10.02      -28.77     51.33 o
  13  13  10       86.88       36.02     50.82 o
  15  13  10      402.77      545.49     90.93 o
 -18  14  10        3.98       38.40     75.93 o
 -16  14  10      225.71      261.49     58.83 o
 -14  14  10      775.42      768.34     58.06 o
 -12  14  10      279.48      288.09     48.97 o
 -10  14  10       28.94       -2.31     43.39 o
  -8  14  10      170.05      164.41     45.18 o
  -6  14  10     1220.74     1171.54     74.14 o
  -4  14  10      554.56      719.30     56.92 o
  -2  14  10       22.03       86.38     35.13 o
   0  14  10      808.07      718.81     45.82 o
   2  14  10      587.18      500.83     43.36 o
   4  14  10       21.43        6.67     38.19 o
   6  14  10      304.85      332.91     44.42 o
   8  14  10      346.03      338.36     44.73 o
  10  14  10       62.58       54.16     43.17 o
  12  14  10       98.31       85.47     49.16 o
  14  14  10        1.31       27.17     86.83 o
 -15  15  10      768.94      794.38     61.93 o
 -13  15  10      520.20      533.05     57.30 o
 -11  15  10      394.98      343.34     51.63 o
  -9  15  10        1.31        7.66     46.46 o
  -7  15  10      109.68       65.75     47.06 o
  -5  15  10      298.86      357.68     53.88 o
  -3  15  10      481.99      497.24     43.05 o
  -1  15  10      269.59      296.42     42.13 o
   1  15  10      178.75      211.64     41.72 o
   3  15  10      134.45      105.33     43.89 o
   5  15  10      281.42      319.85     42.12 o
   7  15  10      180.22      255.20     45.54 o
   9  15  10      173.57      169.07     44.38 o
  11  15  10       62.48       59.80     49.93 o
 -14  16  10      154.07      166.80     72.90 o
 -12  16  10      700.85      775.33     61.39 o
 -10  16  10      411.89      487.86     58.19 o
  -8  16  10        4.51       24.04     49.93 o
  -6  16  10      222.07      297.57     86.38 o
  -4  16  10      263.06      266.77     56.76 o
  -2  16  10        9.85       37.09     39.81 o
   0  16  10        7.96      -10.19     41.49 o
   2  16  10      250.73      163.61     43.39 o
   4  16  10        9.10       26.08     39.89 o
   6  16  10        4.32       -6.01     40.78 o
   8  16  10      172.04      227.63     45.92 o
  10  16  10      255.87      254.53     86.34 o
 -11  17  10       90.33      143.74     72.76 o
  -9  17  10      129.25      112.20     52.90 o
  -7  17  10       19.98       67.84     52.57 o
  -5  17  10        1.90       12.61     68.69 o
  -3  17  10      458.85      482.36     73.01 o
  -1  17  10        0.80      -28.23     42.99 o
   1  17  10      105.89       87.70     45.73 o
   3  17  10       16.06       74.72     43.88 o
   5  17  10        0.19       26.70     41.52 o
   7  17  10       29.48       34.03     57.66 o
  -8  18  10      104.81       68.34    116.22 o
  -6  18  10      400.56      463.20    123.83 o
  -4  18  10      560.09      687.11     82.52 o
  -2  18  10      227.92      303.07     73.84 o
   0  18  10      558.96      730.48     73.09 o
   2  18  10      427.62      553.71     96.22 o
   4  18  10       81.22       97.98     57.44 o
 -25   1  11       90.92      130.60     61.87 o
 -23   1  11        1.72       27.40     45.61 o
 -21   1  11        4.70       11.75     36.51 o
 -19   1  11      179.57      225.86     35.92 o
 -17   1  11      349.71      355.63     34.53 o
 -15   1  11      194.49      194.29     30.44 o
 -13   1  11      118.03      128.99     26.70 o
 -11   1  11      566.57      579.95     23.41 o
  -9   1  11    12455.27    13725.31    400.65 o
  -7   1  11    11438.31    11547.87    291.97 o
  -5   1  11      129.87      176.21     16.32 o
  -3   1  11     9002.87     9069.80     59.39 o
  -1   1  11     6336.08     6359.12     49.67 o
   1   1  11     6550.41     6776.72     52.77 o
   3   1  11      190.28      162.48     14.68 o
   5   1  11     1660.11     1612.82     27.49 o
   7   1  11     2266.32     2283.73     42.22 o
   9   1  11     2059.75     2100.67     45.11 o
  11   1  11     1278.37     1212.97     55.25 o
  13   1  11      618.36      667.89     37.95 o
  15   1  11       38.95       41.77     32.65 o
  17   1  11       35.42       23.37     41.81 o
  19   1  11       76.53       94.52     48.56 o
 -24   2  11      122.54       83.35     50.11 o
 -22   2  11        2.89       18.10     38.55 o
 -20   2  11       90.83      117.18     34.47 o
 -18   2  11        4.82       16.02     31.39 o
 -16   2  11       95.55       93.99     29.95 o
 -14   2  11      180.42      177.02     33.48 o
 -12   2  11        5.96       16.86     19.40 o
 -10   2  11      304.38      315.75     22.34 o
  -8   2  11      533.76      595.80     25.43 o
  -6   2  11     2691.61     2640.12     31.39 o
  -4   2  11    13897.55    15367.51    201.57 o
  -2   2  11     5783.43     6106.77     76.91 o
   0   2  11     3407.32     3123.66     36.52 o
   2   2  11      490.05      376.07     16.59 o
   4   2  11      819.32      782.04     18.09 o
   6   2  11     1210.73     1180.08     26.61 o
   8   2  11       69.77       58.42     24.42 o
  10   2  11      689.00      676.45     33.86 o
  12   2  11      207.69      161.40     30.03 o
  14   2  11       13.40        5.48     29.32 o
  16   2  11       84.38       94.20     42.05 o
  18   2  11       44.54       54.08     45.66 o
  20   2  11       23.06       98.56     80.70 o
 -23   3  11      210.43      224.13     50.97 o
 -21   3  11      572.60      530.61     43.08 o
 -19   3  11      571.75      619.74     40.97 o
 -17   3  11      965.42      938.19     47.77 o
 -15   3  11       46.42       53.72     31.74 o
 -13   3  11     1444.95     1258.18     43.87 o
 -11   3  11     3186.44     3096.98     43.67 o
  -9   3  11      931.76      897.77     27.90 o
  -7   3  11     1213.68     1207.28     26.65 o
  -5   3  11     1361.20     1448.41     31.21 o
  -3   3  11     1873.99     2113.20     28.72 o
  -1   3  11     1243.48     1343.14     34.65 o
   1   3  11     5020.47     5103.39     39.58 o
   3   3  11      138.04      125.64     14.60 o
   5   3  11     1916.67     1896.25     33.62 o
   7   3  11      265.78      288.90     26.52 o
   9   3  11      357.89      384.12     28.46 o
  11   3  11       25.16       76.03     35.09 o
  13   3  11       19.55       -7.96     38.06 o
  15   3  11       12.86       -8.16     40.58 o
  17   3  11      301.62      318.02     47.21 o
  19   3  11       64.48       49.54     61.62 o
 -24   4  11      175.44      133.94     64.13 o
 -22   4  11       64.80       80.84     58.64 o
 -20   4  11      486.76      569.63     49.82 o
 -18   4  11       36.85       33.38     36.92 o
 -16   4  11      667.49      700.09     43.59 o
 -14   4  11      150.43      193.56     32.77 o
 -12   4  11       75.42       98.04     23.04 o
 -10   4  11     4541.62     4630.94     75.17 o
  -8   4  11     4006.59     3746.09     46.01 o
  -6   4  11      434.97      505.70     19.74 o
  -4   4  11     1337.04     1138.17     27.85 o
  -2   4  11     1121.85      868.07     21.24 o
   0   4  11      740.60      721.31     20.70 o
   2   4  11      255.98      237.31     16.66 o
   4   4  11      789.44      786.44     20.12 o
   6   4  11      650.01      666.28     28.91 o
   8   4  11        7.88       16.32     29.80 o
  10   4  11      504.35      443.52     38.42 o
  12   4  11      173.20      214.08     40.73 o
  14   4  11      389.63      421.99     44.28 o
  16   4  11      165.57       93.37     44.31 o
  18   4  11       15.10       -8.62     58.84 o
 -23   5  11       46.74       39.17     62.67 o
 -21   5  11      223.85      242.89     46.01 o
 -19   5  11       95.39       77.24     38.95 o
 -17   5  11      181.95      167.84     37.08 o
 -15   5  11      592.58      600.59     41.05 o
 -13   5  11       30.90       64.53     23.91 o
 -11   5  11       41.48       65.54     23.06 o
  -9   5  11       69.73       54.71     21.66 o
  -7   5  11     2468.97     2324.43     31.95 o
  -5   5  11     1448.91     1352.48     34.52 o
  -3   5  11      638.72      581.37     14.10 o
  -1   5  11       97.34       97.09     14.34 o
   1   5  11      119.06      148.37     15.30 o
   3   5  11        2.07       12.95     18.44 o
   5   5  11     1416.65     1451.38     44.28 o
   7   5  11        7.39       33.38     30.42 o
   9   5  11        0.70        3.72     30.88 o
  11   5  11      408.08      415.06     45.03 o
  13   5  11       43.71       25.37     37.73 o
  15   5  11       32.24       19.87     52.58 o
  17   5  11       35.66       41.54     61.21 o
 -24   6  11       74.21       90.16     66.34 o
 -22   6  11      182.03      206.40     59.54 o
 -20   6  11      206.90      269.61     45.54 o
 -18   6  11      735.96      747.29     47.72 o
 -16   6  11     2049.84     1842.52     73.81 o
 -14   6  11     2227.13     2024.43     45.15 o
 -12   6  11     4183.34     4132.92     56.31 o
 -10   6  11     1694.13     1665.24     38.42 o
  -8   6  11     2083.46     2229.86     60.69 o
  -6   6  11    12268.26    12371.73     97.08 o
  -4   6  11     2759.08     2799.64     45.39 o
  -2   6  11     1456.80     1586.32     37.07 o
   0   6  11     9172.84     9677.91    165.54 o
   2   6  11     4425.04     4508.38     48.88 o
   4   6  11       53.48       48.29     23.96 o
   6   6  11     2766.16     2667.37     60.65 o
   8   6  11     1496.92     1449.94     48.95 o
  10   6  11     1737.77     1614.57     54.62 o
  12   6  11     1002.87      954.00     66.29 o
  14   6  11      308.10      303.77     59.28 o
  16   6  11        0.92        4.50     58.44 o
  18   6  11       71.97       97.49     65.31 o
 -23   7  11        2.89       -0.92     65.09 o
 -21   7  11      279.88      382.79     62.20 o
 -19   7  11      244.17      253.79     42.87 o
 -17   7  11      559.73      471.44     43.51 o
 -15   7  11     2162.78     2213.54     49.83 o
 -13   7  11     3264.83     3052.20    120.96 o
 -11   7  11     2496.42     2511.06     46.40 o
  -9   7  11     4990.27     5090.96     59.10 o
  -7   7  11     3069.44     3042.85     41.91 o
  -5   7  11     1235.00     1151.22     37.18 o
  -3   7  11     2930.65     2956.42     48.84 o
  -1   7  11     4363.13     4232.49    104.81 o
   1   7  11     2426.78     2438.37     47.12 o
   3   7  11     1615.26     1730.78     93.45 o
   5   7  11      591.59      492.82     43.55 o
   7   7  11      841.48      907.84     48.03 o
   9   7  11      524.80      555.66     46.02 o
  11   7  11      206.49      187.98     40.16 o
  13   7  11      133.74      143.47     56.51 o
  15   7  11      620.69      640.05     67.55 o
  17   7  11      216.06      192.26     51.36 o
  19   7  11      141.59      243.57     89.60 o
 -22   8  11       21.16       41.12     59.50 o
 -20   8  11        1.86       17.30     57.41 o
 -18   8  11      202.98      129.90     41.89 o
 -16   8  11       29.61       61.02     31.04 o
 -14   8  11        8.57       14.60     28.57 o
 -12   8  11      164.14      137.57     27.93 o
 -10   8  11      459.38      452.09     29.27 o
  -8   8  11      881.98      864.42     29.60 o
  -6   8  11     4009.44     4125.06     79.08 o
  -4   8  11     2788.38     2656.83     49.08 o
  -2   8  11       34.35       24.99     26.12 o
   0   8  11       36.89       45.83     26.10 o
   2   8  11     2396.54     2248.67     50.21 o
   4   8  11      407.72      333.72     41.83 o
   6   8  11      163.48      127.61     41.61 o
   8   8  11      274.42      189.86     40.08 o
  10   8  11       23.03        9.32     40.60 o
  12   8  11       49.72       32.67     40.26 o
  14   8  11      179.67      152.23     45.91 o
  16   8  11        2.10       -6.94     48.33 o
  18   8  11       17.83       17.64     83.71 o
 -23   9  11      147.02      181.32     82.80 o
 -21   9  11       42.01       41.70     60.06 o
 -19   9  11       47.66       79.04     42.71 o
 -17   9  11      874.27      817.69     52.37 o
 -15   9  11      530.21      538.46     37.26 o
 -13   9  11      177.43      200.44     29.74 o
 -11   9  11     5311.78     5430.35     82.19 o
  -9   9  11     2311.30     2091.46     48.41 o
  -7   9  11      174.81      166.58     31.62 o
  -5   9  11     2049.71     2071.84     47.57 o
  -3   9  11     3355.70     3430.01     53.16 o
  -1   9  11     2022.43     1997.48     55.80 o
   1   9  11     5433.22     5290.33     69.46 o
   3   9  11      504.12      446.49     36.30 o
   5   9  11     2044.74     1953.57     61.22 o
   7   9  11     1355.95     1332.72     54.20 o
   9   9  11      232.85      245.89     43.78 o
  11   9  11      554.34      551.01     67.37 o
  13   9  11       45.49       31.73     44.40 o
  15   9  11      119.46      140.84     48.51 o
  17   9  11      593.99      719.69    104.60 o
 -22  10  11        0.44      -14.87     81.31 o
 -20  10  11        1.80       39.16     56.43 o
 -18  10  11       58.10       55.68     40.99 o
 -16  10  11      163.32      196.78     36.13 o
 -14  10  11     1460.44     1492.89     46.93 o
 -12  10  11      199.59      182.15     30.56 o
 -10  10  11       46.49       75.59     33.87 o
  -8  10  11     1329.40     1344.83     46.16 o
  -6  10  11      174.73      190.35     33.22 o
  -4  10  11     2750.70     2584.37     80.13 o
  -2  10  11      744.77      792.87     52.22 o
   0  10  11     2190.02     1953.85     97.82 o
   2  10  11       59.32       65.07     32.74 o
   4  10  11      764.23      692.94     40.39 o
   6  10  11      102.75       49.64     36.21 o
   8  10  11       23.19       52.03     39.75 o
  10  10  11      353.06      389.60     46.90 o
  12  10  11      271.68      239.97     48.48 o
  14  10  11       23.26       66.46     50.51 o
  16  10  11       33.05       24.96     86.30 o
 -21  11  11        0.97        2.77     80.74 o
 -19  11  11        8.70       -2.26     62.28 o
 -17  11  11      193.39      228.54     37.83 o
 -15  11  11       47.35       64.41     42.38 o
 -13  11  11       23.88       25.33     38.87 o
 -11  11  11      948.82      887.11     45.49 o
  -9  11  11      817.32      856.33     43.40 o
  -7  11  11        7.14        7.20     33.27 o
  -5  11  11      540.59      580.33     31.58 o
  -3  11  11      387.26      362.25     36.88 o
  -1  11  11      595.43      533.25     40.48 o
   1  11  11     1023.23      852.15     41.24 o
   3  11  11      894.28      822.39     44.37 o
   5  11  11      955.46      844.11     51.83 o
   7  11  11      141.58      132.45     36.08 o
   9  11  11      431.12      429.48     48.02 o
  11  11  11        3.80      -10.06     45.57 o
  13  11  11       40.85       38.31     47.30 o
  15  11  11       10.54       11.38     56.96 o
 -18  12  11       13.59       -3.90    107.38 o
 -16  12  11       14.99       23.10     45.84 o
 -14  12  11      107.00      103.17     45.07 o
 -12  12  11      296.47      320.33     41.97 o
 -10  12  11        9.08        2.60     35.79 o
  -8  12  11      722.33      683.03     43.16 o
  -6  12  11     5157.69     5296.76     89.57 o
  -4  12  11     3343.20     3297.92     92.81 o
  -2  12  11      469.59      456.60     37.13 o
   0  12  11     3822.11     3605.12    140.30 o
   2  12  11     3608.02     3365.01     79.26 o
   4  12  11     1123.88     1050.00     48.64 o
   6  12  11     1650.37     1779.59     55.69 o
   8  12  11       37.79       35.25     38.80 o
  10  12  11        6.21      -26.98     44.49 o
  12  12  11      238.32      303.28     52.59 o
  14  12  11      672.26      826.65     76.15 o
 -17  13  11      110.35      191.28     49.28 o
 -15  13  11       15.01       45.08     47.91 o
 -13  13  11      161.73      179.40     42.94 o
 -11  13  11       20.96       39.75     42.86 o
  -9  13  11       96.69      118.47     43.30 o
  -7  13  11      278.27      224.55     45.51 o
  -5  13  11      233.00      205.91     59.65 o
  -3  13  11      810.59      747.69     70.40 o
  -1  13  11       29.09       35.79     35.28 o
   1  13  11       68.80       83.38     37.30 o
   3  13  11      280.23      242.38     40.66 o
   5  13  11       58.34       42.20     38.27 o
   7  13  11      270.74      296.21     41.78 o
   9  13  11      255.23      317.25     52.61 o
  11  13  11        0.37       -3.86     52.71 o
  13  13  11       59.20      101.90     65.14 o
 -18  14  11       78.85       88.44     80.62 o
 -16  14  11      603.75      737.23     71.71 o
 -14  14  11      866.99      856.01     62.30 o
 -12  14  11      512.57      391.76     55.85 o
 -10  14  11       27.62       53.64     46.75 o
  -8  14  11        5.81       34.36     43.23 o
  -6  14  11      275.35      274.06     47.23 o
  -4  14  11     1326.54     1273.07     80.12 o
  -2  14  11      700.43      739.08     44.95 o
   0  14  11      170.61      128.36     39.26 o
   2  14  11      646.81      655.76     46.96 o
   4  14  11      443.73      459.67     46.46 o
   6  14  11      444.75      465.71     46.39 o
   8  14  11      610.77      621.62     49.05 o
  10  14  11      395.14      438.92     58.91 o
  12  14  11       59.93       76.33     61.33 o
 -15  15  11       19.91       26.45     53.74 o
 -13  15  11       85.55      138.98     53.28 o
 -11  15  11     1320.24     1561.05     73.23 o
  -9  15  11      540.35      516.62     56.63 o
  -7  15  11       12.61       45.59     49.12 o
  -5  15  11     1279.25     1394.39     96.38 o
  -3  15  11      110.99      132.42     50.11 o
  -1  15  11      420.60      444.60     44.91 o
   1  15  11      836.32      863.66     51.38 o
   3  15  11      377.65      337.66     44.20 o
   5  15  11      565.72      580.76     48.63 o
   7  15  11      480.53      577.85     50.09 o
   9  15  11      141.56      186.42     47.67 o
  11  15  11      370.22      386.23     91.82 o
 -14  16  11       50.63       88.22     89.23 o
 -12  16  11       15.57       61.49     54.43 o
 -10  16  11       19.30       20.19     49.72 o
  -8  16  11       34.76       38.33     53.33 o
  -6  16  11      111.38      134.99     44.34 o
  -4  16  11        0.42       36.34     54.93 o
  -2  16  11       21.71       68.29     53.32 o
   0  16  11      252.45      271.44     46.60 o
   2  16  11        8.44      -16.83     44.34 o
   4  16  11       56.30       79.60     44.14 o
   6  16  11        8.73       38.91     46.47 o
   8  16  11        0.89        7.61     44.52 o
 -11  17  11      141.15      275.29    126.77 o
  -9  17  11       61.08       63.56     53.35 o
  -7  17  11       66.67       83.28     51.81 o
  -5  17  11      204.39      153.53     72.05 o
  -3  17  11      158.58      182.66     55.77 o
  -1  17  11       20.38       -6.92     54.25 o
   1  17  11       85.58       43.51     44.55 o
   3  17  11      375.26      451.11     48.63 o
   5  17  11      264.81      296.47     48.83 o
  -8  18  11        2.30      -32.06    127.61 o
  -6  18  11       72.69      126.71    112.21 o
  -4  18  11       67.66      131.29    111.17 o
  -2  18  11       47.94       69.65    122.25 o
   0  18  11      174.81      193.86    116.14 o
   2  18  11      229.95      360.63     67.78 o
   4  18  11       54.72      112.61     82.04 o
 -24   0  12      121.05      197.26     99.00 o
 -22   0  12        1.60      -19.75     54.69 o
 -20   0  12     2050.11     2345.16    199.31 o
 -18   0  12     2113.04     1951.97     73.14 o
 -16   0  12     5510.70     5136.39    107.08 o
 -14   0  12    20293.45    20075.02    172.18 o
 -12   0  12    10245.02    10340.23    170.46 o
 -10   0  12     7202.68     7512.26    140.23 o
  -8   0  12    20489.42    20865.89    783.02 o
  -6   0  12      647.88      580.47     25.31 o
  -4   0  12    13918.25    14135.38    108.69 o
  -2   0  12    13606.87    13988.38    106.49 o
   0   0  12    10662.14    10638.56    157.79 o
   2   0  12     2696.02     2542.62     41.97 o
   4   0  12      188.60      174.56     21.17 o
   6   0  12     1607.63     1484.43     52.18 o
   8   0  12    21961.48    21558.14    169.46 o
  10   0  12     4809.50     4643.37     91.25 o
  12   0  12      591.99      483.93     50.33 o
  14   0  12      471.96      366.64     50.98 o
  16   0  12      473.05      463.06     55.33 o
  18   0  12      228.20      251.22     90.30 o
 -23   1  12      205.47      232.33     42.68 o
 -21   1  12      216.48      116.88     38.00 o
 -19   1  12      305.76      340.32     38.31 o
 -17   1  12      703.64      736.28     39.93 o
 -15   1  12      289.06      261.51     32.03 o
 -13   1  12       36.22       46.32     31.88 o
 -11   1  12     4631.15     4486.26     81.47 o
  -9   1  12       25.45       42.84     20.97 o
  -7   1  12        4.70       14.18     12.87 o
  -5   1  12     7556.30     7489.45     89.19 o
  -3   1  12      254.61      291.13     21.77 o
  -1   1  12       13.52       29.51     23.60 o
   1   1  12     5696.74     5424.89     43.28 o
   3   1  12      229.82      287.52     17.13 o
   5   1  12        4.03        7.53     17.00 o
   7   1  12      589.08      578.14     30.41 o
   9   1  12       68.35       97.82     28.24 o
  11   1  12     1108.38     1177.81     41.69 o
  13   1  12      769.00      748.25     39.44 o
  15   1  12       82.94       43.10     33.40 o
  17   1  12      108.02      120.42     48.71 o
  19   1  12       31.28       43.51     57.58 o
 -24   2  12       59.26       71.28     50.38 o
 -22   2  12      158.74      159.12     39.56 o
 -20   2  12       15.75       12.46     37.28 o
 -18   2  12       34.97       35.52     32.17 o
 -16   2  12      436.89      407.86     40.39 o
 -14   2  12      959.03      905.57     43.18 o
 -12   2  12       46.08       62.43     28.85 o
 -10   2  12     3470.41     3730.57    111.69 o
  -8   2  12     3389.33     3769.60     54.61 o
  -6   2  12      270.83      159.69     18.20 o
  -4   2  12      434.18      396.97     20.17 o
  -2   2  12     1475.53     1411.87     36.09 o
   0   2  12    16631.10    16900.48     80.96 o
   2   2  12     1422.23     1444.20     25.27 o
   4   2  12        4.57       12.50     13.40 o
   6   2  12     1794.00     1777.05     33.16 o
   8   2  12       31.00       22.33     24.81 o
  10   2  12      319.80      289.30     31.08 o
  12   2  12      311.84      337.71     33.18 o
  14   2  12      114.60      113.94     40.30 o
  16   2  12       46.02       35.55     43.50 o
  18   2  12       63.16      102.30     49.19 o
 -23   3  12      104.10      124.99     56.88 o
 -21   3  12      690.26      841.83     54.99 o
 -19   3  12      810.85      709.34     49.22 o
 -17   3  12     1368.02     1244.38     52.24 o
 -15   3  12     3502.87     3805.28     70.37 o
 -13   3  12      569.33      622.50     37.71 o
 -11   3  12      402.03      380.36     24.70 o
  -9   3  12     7090.63     7034.57    158.75 o
  -7   3  12     2452.60     2379.82     34.28 o
  -5   3  12      318.90      286.08     19.22 o
  -3   3  12    12565.52    12736.99    180.88 o
  -1   3  12     5367.41     5433.99     48.17 o
   1   3  12       98.00      134.75     16.97 o
   3   3  12     4472.26     4398.35     35.88 o
   5   3  12     3320.15     3238.32     54.56 o
   7   3  12      186.20      180.14     22.98 o
   9   3  12     3461.98     3432.82     82.85 o
  11   3  12     2436.13     2371.27     62.34 o
  13   3  12       13.41        7.34     37.83 o
  15   3  12       13.71        6.88     40.82 o
  17   3  12       13.08      -18.67     47.52 o
  19   3  12       78.04      140.03     89.28 o
 -24   4  12       81.88      123.57     64.90 o
 -22   4  12       93.22       98.41     45.49 o
 -20   4  12        0.15       -3.21     40.93 o
 -18   4  12       91.16       95.77     38.06 o
 -16   4  12       22.51       33.33     34.06 o
 -14   4  12        3.60        0.82     30.36 o
 -12   4  12       78.03       57.93     23.39 o
 -10   4  12        7.01        5.80     21.72 o
  -8   4  12      396.76      391.79     22.41 o
  -6   4  12      862.35      829.03     24.68 o
  -4   4  12     1737.76     1810.97     49.02 o
  -2   4  12        0.39       -3.47     16.21 o
   0   4  12       76.72       94.89     16.84 o
   2   4  12        4.40        8.78     14.88 o
   4   4  12        0.15        5.85     17.95 o
   6   4  12     1894.43     1896.39     74.51 o
   8   4  12      195.33      179.81     36.98 o
  10   4  12      193.47      157.45     34.06 o
  12   4  12      186.78      210.60     40.43 o
  14   4  12       54.17       22.90     39.27 o
  16   4  12       39.47       57.56     45.01 o
  18   4  12        0.06       -3.33     63.27 o
 -25   5  12       28.16       74.72     94.29 o
 -23   5  12       76.44      108.48     65.39 o
 -21   5  12      395.29      355.14     50.64 o
 -19   5  12       86.96       94.19     41.11 o
 -17   5  12      556.69      631.37     45.28 o
 -15   5  12       51.21       22.66     34.91 o
 -13   5  12      197.24      152.61     25.93 o
 -11   5  12     4023.23     4097.09     54.24 o
  -9   5  12     1318.55     1350.71     49.37 o
  -7   5  12     1968.33     1947.38     27.68 o
  -5   5  12     6824.80     6631.78     73.22 o
  -3   5  12      144.84      169.76     13.23 o
  -1   5  12      158.27      206.55     17.09 o
   1   5  12     5177.17     5386.93     58.28 o
   3   5  12      600.25      570.02     25.48 o
   5   5  12      713.66      680.05     37.88 o
   7   5  12     1077.42     1170.37     44.84 o
   9   5  12      232.61      244.28     36.87 o
  11   5  12      655.54      658.94     45.94 o
  13   5  12      276.94      300.87     45.18 o
  15   5  12       45.40       55.97     53.96 o
  17   5  12       40.23        3.29     57.19 o
 -24   6  12        1.58       -3.90     62.29 o
 -22   6  12      164.73      135.98     62.85 o
 -20   6  12     1390.38     1681.76     65.01 o
 -18   6  12     1558.45     1469.32     58.97 o
 -16   6  12     1597.55     1590.96     63.46 o
 -14   6  12     3960.89     3851.72    115.49 o
 -12   6  12      735.52      668.06     32.34 o
 -10   6  12      206.18      227.90     26.44 o
  -8   6  12     1216.70     1174.98     31.46 o
  -6   6  12       24.64       17.16     25.63 o
  -4   6  12     3880.34     3855.97     52.61 o
  -2   6  12     6401.77     6390.98     66.52 o
   0   6  12        3.44       20.70     14.86 o
   2   6  12      643.43      734.85     29.33 o
   4   6  12      907.46      967.76     35.48 o
   6   6  12     1284.40      998.70     43.77 o
   8   6  12     3153.03     2909.20     70.20 o
  10   6  12     1659.43     1598.04     66.30 o
  12   6  12      256.05      222.54     55.89 o
  14   6  12      757.09      828.68     72.00 o
  16   6  12      149.70      113.33     60.45 o
 -23   7  12       56.17       42.12     65.27 o
 -21   7  12        8.15       27.66     46.43 o
 -19   7  12       26.24       27.85     40.79 o
 -17   7  12      360.69      351.88     43.62 o
 -15   7  12       47.07       63.32     29.50 o
 -13   7  12      495.61      444.69     31.70 o
 -11   7  12      395.53      416.34     29.40 o
  -9   7  12     1441.98     1446.52     35.57 o
  -7   7  12       57.95       54.00     27.99 o
  -5   7  12      950.80     1017.24     37.28 o
  -3   7  12     2755.83     2481.41     47.36 o
  -1   7  12     1212.42     1282.97     38.18 o
   1   7  12      749.82      815.03     45.70 o
   3   7  12      285.81      279.12     42.72 o
   5   7  12       24.93       -3.58     38.43 o
   7   7  12      750.28      624.27     46.15 o
   9   7  12      696.90      642.97     48.23 o
  11   7  12       14.73        1.77     41.88 o
  13   7  12        9.01       47.91     59.48 o
  15   7  12       40.91       33.08     59.15 o
  17   7  12       58.76       96.15     55.48 o
 -22   8  12      233.03      241.93     68.31 o
 -20   8  12      310.67      309.54     47.59 o
 -18   8  12      506.54      504.05     46.34 o
 -16   8  12     1670.11     1688.46     58.24 o
 -14   8  12       38.58       35.96     28.55 o
 -12   8  12       14.99        3.21     26.89 o
 -10   8  12      275.56      323.94     28.80 o
  -8   8  12     1076.73     1078.59     32.02 o
  -6   8  12     2058.52     2080.91     47.16 o
  -4   8  12     4769.42     4520.01     62.22 o
  -2   8  12     2442.47     2343.89     48.58 o
   0   8  12    10531.54    10120.41    117.24 o
   2   8  12     1887.47     1780.98     59.98 o
   4   8  12      261.62      288.75     43.81 o
   6   8  12      574.75      604.37     47.07 o
   8   8  12      460.22      442.45     54.70 o
  10   8  12      208.68      200.18     43.03 o
  12   8  12      276.21      310.14     47.63 o
  14   8  12      123.88      158.48     47.28 o
  16   8  12       79.61      144.72     53.81 o
 -23   9  12        4.59       11.22     93.48 o
 -21   9  12        8.90       10.92     58.54 o
 -19   9  12      124.36      109.57     43.40 o
 -17   9  12       89.31      105.51     41.45 o
 -15   9  12      719.81      868.35     41.73 o
 -13   9  12     1011.63      861.02     47.01 o
 -11   9  12       58.13       61.54     28.63 o
  -9   9  12      174.61      135.43     33.31 o
  -7   9  12      148.68       90.45     32.51 o
  -5   9  12       21.27       19.81     22.53 o
  -3   9  12     2186.90     2169.51     41.51 o
  -1   9  12       17.65       44.29     28.05 o
   1   9  12      178.04      237.80     42.96 o
   3   9  12      469.16      396.54     48.02 o
   5   9  12     1584.34     1509.71     68.18 o
   7   9  12       41.91       78.93     41.82 o
   9   9  12      670.11      636.09     49.44 o
  11   9  12      341.82      231.33     47.58 o
  13   9  12       31.64       50.68     45.88 o
  15   9  12       82.69       84.64     52.38 o
  17   9  12      170.55      177.48     92.62 o
 -22  10  12        1.32       42.64     80.07 o
 -20  10  12      108.12      123.71     60.72 o
 -18  10  12       25.35       24.66     43.29 o
 -16  10  12      205.70      160.22     34.06 o
 -14  10  12      536.18      574.31     38.39 o
 -12  10  12      313.86      319.96     42.43 o
 -10  10  12     1135.72      990.57     43.26 o
  -8  10  12     1042.55      923.97     43.39 o
  -6  10  12      157.83      129.20     32.52 o
  -4  10  12      169.29      141.00     26.26 o
  -2  10  12       15.08       42.61     29.24 o
   0  10  12      172.96      123.50     32.04 o
   2  10  12       34.18       28.04     32.04 o
   4  10  12        5.83       13.57     42.39 o
   6  10  12       43.80        8.79     43.44 o
   8  10  12        4.51       24.87     43.08 o
  10  10  12       51.52       60.79     47.87 o
  12  10  12       55.20       55.69     46.68 o
  14  10  12       82.48       70.90     51.89 o
  16  10  12       11.55      -62.30     88.77 o
 -21  11  12       95.26      125.66     84.78 o
 -19  11  12      146.61      205.54     64.79 o
 -17  11  12       88.92       71.15     61.36 o
 -15  11  12      378.81      317.15     47.69 o
 -13  11  12     1371.69     1503.00     60.63 o
 -11  11  12      176.56      209.24     38.26 o
  -9  11  12      566.42      545.81     42.43 o
  -7  11  12     1023.00     1065.04     45.46 o
  -5  11  12     3868.54     3591.18     65.38 o
  -3  11  12      149.28      117.55     32.44 o
  -1  11  12     1445.32     1359.86     46.98 o
   1  11  12       18.94       44.37     34.24 o
   3  11  12      433.45      365.72     40.47 o
   5  11  12      819.84      764.07     53.22 o
   7  11  12      327.78      424.51     50.90 o
   9  11  12       12.74       27.88     44.97 o
  11  11  12        6.50      -10.40     45.13 o
  13  11  12      212.71      263.50     53.07 o
  15  11  12       76.57       57.92     81.36 o
 -18  12  12       89.15       91.94     64.59 o
 -16  12  12        7.13       34.98     45.87 o
 -14  12  12       82.48      152.66     45.98 o
 -12  12  12       24.66       13.90     38.58 o
 -10  12  12        0.46        3.52     36.31 o
  -8  12  12       90.84      108.66     36.28 o
  -6  12  12      712.94      713.12     44.76 o
  -4  12  12       49.78       66.25     35.95 o
  -2  12  12       87.57      108.91     33.84 o
   0  12  12      811.17      806.23     45.47 o
   2  12  12      116.74      135.18     36.96 o
   4  12  12       59.34       45.36     38.15 o
   6  12  12      127.81      173.33     45.92 o
   8  12  12      177.95      188.28     47.48 o
  10  12  12      106.48       98.50     50.53 o
  12  12  12        0.84        4.92     48.62 o
  14  12  12        8.66       38.83     79.90 o
 -17  13  12       49.62       81.19     51.18 o
 -15  13  12       46.74       81.20     47.82 o
 -13  13  12      837.28      807.27     68.33 o
 -11  13  12      668.24      706.54     50.49 o
  -9  13  12      414.60      414.77     47.89 o
  -7  13  12      504.27      468.55     49.78 o
  -5  13  12     1938.63     1833.00     73.87 o
  -3  13  12     1617.24     1721.99     54.19 o
  -1  13  12       34.50       67.62     35.88 o
   1  13  12     1834.04     1887.96     57.99 o
   3  13  12     1393.80     1354.72     54.40 o
   5  13  12      268.80      252.86     42.72 o
   7  13  12      133.33      114.26     47.91 o
   9  13  12       19.77       -1.93     51.03 o
  11  13  12        2.33        0.59     50.39 o
  13  13  12      210.04      251.08     88.82 o
 -16  14  12       97.70      108.63     54.13 o
 -14  14  12      119.35      155.98     51.91 o
 -12  14  12       98.26      125.60     49.51 o
 -10  14  12      522.59      422.00     55.22 o
  -8  14  12      757.33      750.03     54.09 o
  -6  14  12      877.03      802.18     57.31 o
  -4  14  12      422.69      470.91     72.15 o
  -2  14  12       52.69       88.55     38.60 o
   0  14  12      133.69      143.88     40.48 o
   2  14  12      697.16      683.60     49.29 o
   4  14  12      647.97      659.02     49.05 o
   6  14  12      736.32      794.81     52.60 o
   8  14  12       37.51       29.66     50.32 o
  10  14  12       17.03       27.66     51.64 o
 -15  15  12       49.93       64.00     65.13 o
 -13  15  12       10.02       34.18     53.18 o
 -11  15  12      391.92      420.09     57.99 o
  -9  15  12      343.92      332.03     54.64 o
  -7  15  12      383.97      331.55     54.30 o
  -5  15  12      484.90      586.91     50.84 o
  -3  15  12      185.40      236.96     54.59 o
  -1  15  12       64.26       60.99     40.38 o
   1  15  12      178.09      200.56     46.07 o
   3  15  12      259.01      248.00     47.18 o
   5  15  12      340.53      350.94     46.29 o
   7  15  12       27.60       63.32     43.27 o
   9  15  12       58.86       58.80     54.24 o
 -12  16  12      400.43      495.18     61.72 o
 -10  16  12      306.80      435.71     58.54 o
  -8  16  12       34.33       37.97     54.18 o
  -6  16  12       20.07       57.09     46.10 o
  -4  16  12      123.77      157.07     58.23 o
  -2  16  12      177.84      124.39     54.50 o
   0  16  12      285.52      228.82     45.01 o
   2  16  12       17.47      -24.17     45.69 o
   4  16  12      104.73      119.23     43.90 o
   6  16  12      300.86      331.76     48.90 o
  -9  17  12        0.41      -48.27    107.30 o
  -7  17  12        3.15       44.92     52.67 o
  -5  17  12        0.50       53.66     48.89 o
  -3  17  12       90.37       93.76     57.97 o
  -1  17  12        0.17        3.09     58.37 o
   1  17  12       28.76      -25.09     46.07 o
   3  17  12        8.42       24.67     43.66 o
   5  17  12        0.23       71.32     52.37 o
  -4  18  12      441.42      524.59    134.59 o
  -2  18  12      145.27      165.27    118.66 o
   0  18  12      236.88      122.17     90.72 o
   2  18  12      612.20      734.76     68.95 o
 -23   1  13        1.43        5.48     41.32 o
 -21   1  13       80.35       67.23     38.11 o
 -19   1  13      784.13      704.46     42.93 o
 -17   1  13      580.49      612.07     46.21 o
 -15   1  13      290.86      265.12     36.15 o
 -13   1  13     1644.79     1612.44     62.36 o
 -11   1  13      424.20      451.83     42.50 o
  -9   1  13     6313.70     6370.72    219.77 o
  -7   1  13        9.24       19.32     13.84 o
  -5   1  13     1149.99      986.67     25.31 o
  -3   1  13     8580.20     8741.70     64.49 o
  -1   1  13     4509.58     4744.85     48.48 o
   1   1  13     3474.61     3543.15     38.15 o
   3   1  13     1179.51     1199.70     23.97 o
   5   1  13      766.59      717.78     30.28 o
   7   1  13     1527.11     1336.06     38.86 o
   9   1  13     3513.89     3534.75     57.50 o
  11   1  13      666.64      652.00     37.81 o
  13   1  13       31.95       29.84     32.50 o
  15   1  13        1.49       14.31     41.69 o
  17   1  13       96.63      157.13     47.76 o
 -24   2  13      193.32      224.42     69.66 o
 -22   2  13      211.55      205.00     46.00 o
 -20   2  13       59.42       58.22     41.27 o
 -18   2  13       49.39       42.83     38.32 o
 -16   2  13       44.99       41.19     34.51 o
 -14   2  13      604.65      682.27     40.63 o
 -12   2  13        3.90        3.79     36.72 o
 -10   2  13       85.18       90.24     23.73 o
  -8   2  13      570.82      580.87     23.51 o
  -6   2  13      478.84      469.06     21.81 o
  -4   2  13     3021.47     3141.75     37.64 o
  -2   2  13     9049.29     9251.62     73.08 o
   0   2  13     1775.00     1806.35     33.11 o
   2   2  13     1243.34     1146.98     36.83 o
   4   2  13       49.54       56.52     20.29 o
   6   2  13       21.66        0.57     24.93 o
   8   2  13        8.71       12.09     25.72 o
  10   2  13       56.54       74.71     28.49 o
  12   2  13       96.27       78.37     37.31 o
  14   2  13      210.31      230.98     43.93 o
  16   2  13        3.28       -5.53     45.15 o
  18   2  13       30.10       19.28     49.87 o
 -25   3  13        4.35       34.66     91.40 o
 -23   3  13        3.44        3.90     47.22 o
 -21   3  13      485.90      388.26     50.13 o
 -19   3  13      202.47      206.64     41.50 o
 -17   3  13      530.49      516.15     43.09 o
 -15   3  13      240.62      210.61     37.33 o
 -13   3  13      653.63      616.95     38.40 o
 -11   3  13      304.04      334.45     27.90 o
  -9   3  13      791.81      738.91     33.29 o
  -7   3  13      790.67      805.40     24.89 o
  -5   3  13     2774.58     2466.68     35.83 o
  -3   3  13       17.32       36.58     17.74 o
  -1   3  13     1035.00      989.02     27.57 o
   1   3  13       79.55       72.30     17.39 o
   3   3  13     1626.97     1673.19     26.55 o
   5   3  13       26.65       13.37     18.95 o
   7   3  13      348.98      363.59     34.70 o
   9   3  13       41.63       52.48     33.22 o
  11   3  13       33.86       33.59     37.56 o
  13   3  13       30.06       46.37     38.28 o
  15   3  13      304.94      337.48     46.37 o
  17   3  13      297.76      341.52     51.73 o
 -24   4  13       13.86        7.91     61.08 o
 -22   4  13       27.52       20.86     46.10 o
 -20   4  13        3.81       14.33     41.29 o
 -18   4  13       60.47       43.19     39.84 o
 -16   4  13      788.21      818.11     54.65 o
 -14   4  13     1434.34     1408.36     49.74 o
 -12   4  13       32.34       32.23     22.74 o
 -10   4  13       92.75       84.50     27.09 o
  -8   4  13      686.73      765.53     25.10 o
  -6   4  13       38.93       34.64     17.95 o
  -4   4  13      472.81      380.48     20.04 o
  -2   4  13      312.45      263.44     19.50 o
   0   4  13     1449.97     1353.77     28.03 o
   2   4  13       96.71       94.22     16.66 o
   4   4  13     1109.20     1106.40     34.73 o
   6   4  13      179.31      117.48     25.36 o
   8   4  13        7.65       25.39     33.02 o
  10   4  13      208.83      207.76     37.12 o
  12   4  13       37.75       48.63     38.27 o
  14   4  13        3.43      -16.06     42.87 o
  16   4  13       85.74       50.80     44.47 o
  18   4  13        9.16      -46.23     88.14 o
 -23   5  13       19.78        3.04     59.65 o
 -21   5  13        1.07       -1.44     43.09 o
 -19   5  13       65.16       48.07     40.81 o
 -17   5  13      128.45      156.52     38.94 o
 -15   5  13       53.72       50.60     35.52 o
 -13   5  13     1225.76     1028.14     41.97 o
 -11   5  13       70.43      116.74     25.23 o
  -9   5  13      774.08      711.68     33.42 o
  -7   5  13      115.59      123.89     26.23 o
  -5   5  13     2060.12     2049.24     41.97 o
  -3   5  13     1050.22     1111.63     38.17 o
  -1   5  13      267.28      266.53     18.73 o
   1   5  13      340.66      331.77     21.02 o
   3   5  13        2.99       20.98     23.62 o
   5   5  13      572.37      562.69     30.18 o
   7   5  13      447.87      442.73     40.77 o
   9   5  13        0.36       11.17     35.94 o
  11   5  13      214.60      181.70     40.49 o
  13   5  13       29.91       27.83     40.73 o
  15   5  13        2.68       -1.49     42.76 o
  17   5  13       80.50       98.98     63.29 o
 -24   6  13       98.50      159.71     68.51 o
 -22   6  13      106.75      143.07     48.05 o
 -20   6  13      152.45      119.97     46.59 o
 -18   6  13      142.95      179.26     41.42 o
 -16   6  13      615.78      541.18     43.43 o
 -14   6  13      980.83      838.45     44.87 o
 -12   6  13      812.38      695.66     33.01 o
 -10   6  13     6789.50     6484.33    152.02 o
  -8   6  13     1871.18     1858.93     43.65 o
  -6   6  13     1170.18     1160.41     37.28 o
  -4   6  13      701.85      747.12     33.07 o
  -2   6  13      408.97      450.28     29.49 o
   0   6  13     3846.94     3821.67     69.46 o
   2   6  13     4266.55     4406.66     42.86 o
   4   6  13        4.57        7.55     25.25 o
   6   6  13     1711.30     1655.49     63.37 o
   8   6  13     1251.87     1105.03     79.41 o
  10   6  13      590.15      516.21     44.53 o
  12   6  13       97.19      146.16     42.54 o
  14   6  13       93.59      102.21     59.18 o
  16   6  13       49.80       49.52     65.01 o
 -23   7  13       29.69       46.64     67.39 o
 -21   7  13      350.87      440.16     53.51 o
 -19   7  13      508.42      547.65     49.39 o
 -17   7  13        6.68       18.94     38.23 o
 -15   7  13      280.79      270.78     40.24 o
 -13   7  13     1062.16     1069.64     39.15 o
 -11   7  13      219.89      193.12     27.18 o
  -9   7  13      944.79      894.06     37.67 o
  -7   7  13       40.13       30.74     28.37 o
  -5   7  13     1660.20     1617.52     42.95 o
  -3   7  13     3957.21     3897.93     66.20 o
  -1   7  13     1951.26     1941.72     44.11 o
   1   7  13      602.21      559.86     37.65 o
   3   7  13     1485.53     1347.80     55.26 o
   5   7  13       99.20      106.76     41.96 o
   7   7  13       15.52        9.94     37.65 o
   9   7  13      814.02      864.50     51.86 o
  11   7  13      109.09      108.90     43.62 o
  13   7  13       72.36       70.65     57.56 o
  15   7  13      112.05      141.75     52.28 o
  17   7  13       19.65       -9.58     82.76 o
 -22   8  13       12.99       12.42     65.52 o
 -20   8  13        7.39       41.34     46.38 o
 -18   8  13        8.45       -7.61     40.54 o
 -16   8  13       92.17       98.98     38.99 o
 -14   8  13      207.19      184.13     31.56 o
 -12   8  13       12.12       15.51     26.48 o
 -10   8  13       68.20       87.09     26.21 o
  -8   8  13     1799.18     1750.97     47.01 o
  -6   8  13      983.93      878.88     38.74 o
  -4   8  13     1279.29     1179.70     44.05 o
  -2   8  13      432.98      450.51     33.11 o
   0   8  13      141.87      169.78     33.37 o
   2   8  13      652.30      600.17     48.90 o
   4   8  13       10.66        4.25     42.85 o
   6   8  13       53.82        7.90     43.13 o
   8   8  13      501.03      514.88     46.70 o
  10   8  13       76.18       90.15     43.46 o
  12   8  13       56.32       64.13     45.47 o
  14   8  13        1.85       12.97     50.51 o
  16   8  13        1.92       50.27     79.44 o
 -23   9  13      292.65      296.63     90.05 o
 -21   9  13      278.22      300.36     66.67 o
 -19   9  13      114.40      112.42     45.27 o
 -17   9  13       94.22      108.10     40.77 o
 -15   9  13       27.62       11.58     31.74 o
 -13   9  13      442.01      447.81     34.21 o
 -11   9  13      513.25      622.85     38.92 o
  -9   9  13     1441.77     1467.46     47.18 o
  -7   9  13     1819.51     1726.41     47.93 o
  -5   9  13     2834.71     2822.07     55.95 o
  -3   9  13     1410.88     1371.79     44.00 o
  -1   9  13      906.95     1003.79     47.88 o
   1   9  13     1122.38     1178.71     55.32 o
   3   9  13      364.92      345.15     47.64 o
   5   9  13     1084.56     1110.64     56.18 o
   7   9  13     2053.39     2149.46     67.32 o
   9   9  13       74.84       78.61     45.91 o
  11   9  13       19.83       30.58     44.48 o
  13   9  13      507.77      570.31     55.31 o
  15   9  13      295.47      368.84     86.14 o
 -22  10  13       28.59       22.90     78.54 o
 -20  10  13       61.95       40.39     45.69 o
 -18  10  13       19.44       15.03     42.39 o
 -16  10  13       81.14       70.38     41.67 o
 -14  10  13     1169.55     1301.10     56.44 o
 -12  10  13       28.60       21.40     34.76 o
 -10  10  13      103.00       45.23     34.56 o
  -8  10  13      256.97      281.48     36.51 o
  -6  10  13      403.23      373.33     36.97 o
  -4  10  13       17.66       25.56     33.28 o
  -2  10  13      104.19       74.48     37.32 o
   0  10  13      125.75      115.93     46.76 o
   2  10  13       83.30       64.93     43.89 o
   4  10  13      574.60      593.23     51.74 o
   6  10  13       64.28       18.82     44.22 o
   8  10  13       13.73        7.15     41.35 o
  10  10  13       68.44       58.34     45.30 o
  12  10  13      126.86      125.91     47.62 o
  14  10  13        0.70      -23.99     50.89 o
 -19  11  13      180.37      232.08     68.63 o
 -17  11  13        7.19        9.83     56.27 o
 -15  11  13        9.30       20.71     43.03 o
 -13  11  13      597.43      513.70     43.07 o
 -11  11  13      103.97       77.09     36.57 o
  -9  11  13      272.40      282.42     38.70 o
  -7  11  13      636.81      553.09     42.09 o
  -5  11  13       30.92       73.87     36.79 o
  -3  11  13      231.84      171.94     31.65 o
  -1  11  13       11.13       31.51     32.60 o
   1  11  13      128.91      102.02     36.24 o
   3  11  13     1193.77     1252.88     62.03 o
   5  11  13     1004.19      947.76     56.86 o
   7  11  13     1011.95     1088.50     59.07 o
   9  11  13      690.83      672.46     54.45 o
  11  11  13        3.51      -17.02     52.77 o
  13  11  13       13.75       30.66     51.92 o
 -18  12  13      228.18      315.11     69.74 o
 -16  12  13      130.37      142.80     47.40 o
 -14  12  13      139.98       63.64     42.14 o
 -12  12  13      181.77      220.30     42.34 o
 -10  12  13      436.88      424.90     42.40 o
  -8  12  13     1108.78     1072.54     49.30 o
  -6  12  13     1718.78     1941.79     57.10 o
  -4  12  13     4325.17     4530.90     88.49 o
  -2  12  13       11.98       45.17     33.73 o
   0  12  13      830.42      853.72     47.08 o
   2  12  13     2737.59     2914.33     72.05 o
   4  12  13     1433.23     1305.59     64.77 o
   6  12  13      338.20      346.88     51.39 o
   8  12  13      367.75      352.66     52.68 o
  10  12  13       20.34        2.41     49.03 o
  12  12  13      794.39      949.37     65.35 o
 -17  13  13        5.50       19.62     64.49 o
 -15  13  13       37.59       54.02     44.23 o
 -13  13  13        2.12       29.41     42.15 o
 -11  13  13      255.44      280.11     43.23 o
  -9  13  13       32.03       37.92     39.02 o
  -7  13  13      215.24      223.61     47.21 o
  -5  13  13        1.57       39.69     46.14 o
  -3  13  13      728.48      818.74     91.95 o
  -1  13  13        9.03       16.06     36.22 o
   1  13  13      145.21      158.68     40.99 o
   3  13  13      306.72      250.06     43.17 o
   5  13  13      639.14      668.19     68.96 o
   7  13  13       90.16       73.23     49.57 o
   9  13  13       36.71       52.05     50.87 o
  11  13  13      152.91      118.80     63.41 o
 -16  14  13      616.15      608.67     70.71 o
 -14  14  13     1528.56     1698.35     72.90 o
 -12  14  13      329.47      419.89     57.09 o
 -10  14  13      779.80      857.53     61.44 o
  -8  14  13     1005.52     1048.93     60.68 o
  -6  14  13      316.18      280.82     50.87 o
  -4  14  13      165.35      211.71     45.81 o
  -2  14  13      441.32      546.92     59.49 o
   0  14  13      231.51      212.78     42.66 o
   2  14  13      343.70      271.39     45.02 o
   4  14  13      966.33     1050.33     56.40 o
   6  14  13      735.39      847.36     61.61 o
   8  14  13       90.67       61.92     51.51 o
  10  14  13       79.42       48.81     81.23 o
 -15  15  13      113.87      142.65     67.06 o
 -13  15  13      522.24      552.85     60.97 o
 -11  15  13      973.18     1082.51     69.95 o
  -9  15  13      513.98      487.18     59.29 o
  -7  15  13      413.79      485.63     57.42 o
  -5  15  13     1067.61     1288.47     73.95 o
  -3  15  13      287.29      339.59     61.00 o
  -1  15  13      507.46      543.00     61.73 o
   1  15  13      309.01      345.62     46.86 o
   3  15  13       38.25        1.15     44.90 o
   5  15  13      500.04      562.89     51.77 o
   7  15  13      308.14      367.63     58.51 o
 -10  16  13       15.69       44.36     51.90 o
  -8  16  13       16.77       44.72     54.90 o
  -6  16  13       12.02       78.02     49.80 o
  -4  16  13       25.96       57.79     47.96 o
  -2  16  13       11.26       18.25     59.95 o
   0  16  13        1.38      -23.81     61.43 o
   2  16  13       38.21       -1.65     47.53 o
   4  16  13        2.69       41.05     46.34 o
   6  16  13        9.67       38.24     71.11 o
  -7  17  13      342.44      480.52    126.42 o
  -5  17  13      247.44      267.44     52.36 o
  -3  17  13       74.02       79.81     61.22 o
  -1  17  13        3.65      -12.84     61.13 o
   1  17  13       52.98      -21.92     80.82 o
   3  17  13      178.94      219.85     53.56 o
  -2  18  13       20.97      -50.77    104.56 o
   0  18  13      174.70       -7.11    114.45 o
 -24   0  14      170.64      263.85     71.13 o
 -22   0  14      136.55       83.24     58.38 o
 -20   0  14      513.77      510.07     58.32 o
 -18   0  14     1910.94     1607.89    100.05 o
 -16   0  14     1592.93     1491.25     93.86 o
 -14   0  14     7276.96     7053.52    158.34 o
 -12   0  14    10858.11    10101.99    178.28 o
 -10   0  14     5909.37     5512.23    129.71 o
  -8   0  14     6289.74     6474.97     77.34 o
  -6   0  14       30.86       24.48     21.34 o
  -4   0  14      384.02      391.28     35.86 o
  -2   0  14     5587.65     5751.58     78.32 o
   0   0  14        9.85       47.33     31.20 o
   2   0  14      393.73      372.04     27.96 o
   4   0  14    14214.19    13852.23    222.04 o
   6   0  14     1031.49     1155.07     52.97 o
   8   0  14     1769.13     1684.24     62.50 o
  10   0  14      735.26      772.44     53.22 o
  12   0  14      685.21      576.40     54.62 o
  14   0  14      269.82      155.19     52.27 o
  16   0  14      639.42      698.76    105.27 o
 -25   1  14        1.33      -24.33     96.11 o
 -23   1  14       83.81      108.73     49.01 o
 -21   1  14        6.63      -12.53     44.26 o
 -19   1  14       75.75       68.69     41.76 o
 -17   1  14      242.03      335.76     41.93 o
 -15   1  14       42.82       22.68     42.94 o
 -13   1  14      557.92      519.15     75.68 o
 -11   1  14     3664.97     3471.51     77.92 o
  -9   1  14        1.29       -4.04     18.96 o
  -7   1  14        0.66        0.80     14.99 o
  -5   1  14     1278.53     1130.30     27.64 o
  -3   1  14      143.64      193.38     24.04 o
  -1   1  14      964.02      992.00     32.43 o
   1   1  14     1308.58     1336.46     33.68 o
   3   1  14     1647.23     1694.02     27.98 o
   5   1  14     8765.94     8244.26     85.96 o
   7   1  14      403.96      358.58     30.84 o
   9   1  14      724.59      593.76     35.53 o
  11   1  14      211.06      197.77     32.98 o
  13   1  14      361.42      342.48     45.55 o
  15   1  14       38.25       34.17     41.69 o
  17   1  14       44.12       28.81     58.30 o
 -24   2  14      108.86      116.70     52.33 o
 -22   2  14      257.37      337.85     51.74 o
 -20   2  14        1.99       -7.42     41.07 o
 -18   2  14       72.94       47.53     39.23 o
 -16   2  14      133.74      112.25     35.81 o
 -14   2  14      282.39      228.66     44.60 o
 -12   2  14       20.40       -9.77     40.04 o
 -10   2  14     3330.40     3361.15    155.33 o
  -8   2  14      170.22      177.16     20.82 o
  -6   2  14       15.37        9.62     18.39 o
  -4   2  14     2356.08     2363.01     39.37 o
  -2   2  14     1023.24     1099.69     30.76 o
   0   2  14     2303.66     2163.80     36.79 o
   2   2  14     1581.42     1622.31     28.17 o
   4   2  14      826.62      693.01     27.04 o
   6   2  14     1208.58     1173.75     49.13 o
   8   2  14     2129.16     2146.07     99.44 o
  10   2  14      367.92      354.95     41.44 o
  12   2  14      302.59      322.30     44.86 o
  14   2  14        0.92       -3.83     42.62 o
  16   2  14        6.59       -7.85     44.15 o
  18   2  14       60.73       84.21     86.84 o
 -25   3  14        0.75       31.68     97.65 o
 -23   3  14       76.15       58.64     49.74 o
 -21   3  14       97.99       77.50     46.64 o
 -19   3  14     1028.80     1060.09     54.27 o
 -17   3  14      609.99      545.11     46.08 o
 -15   3  14      916.04      921.18     46.71 o
 -13   3  14     1378.16     1410.87     61.14 o
 -11   3  14      898.74      902.78     44.88 o
  -9   3  14      136.73      121.73     20.71 o
  -7   3  14     3874.59     3917.18     43.00 o
  -5   3  14       65.46       66.08     19.63 o
  -3   3  14     1906.17     1777.78     33.83 o
  -1   3  14     2265.27     2164.38     36.96 o
   1   3  14      229.63      217.55     19.16 o
   3   3  14     2642.28     2796.51     39.59 o
   5   3  14      153.32      160.76     24.77 o
   7   3  14      262.39      193.84     35.13 o
   9   3  14     2744.88     2652.87    144.20 o
  11   3  14        3.11       24.94     37.32 o
  13   3  14      161.73      113.73     42.51 o
  15   3  14      218.32      259.30     46.86 o
  17   3  14       88.39       91.47     52.86 o
 -24   4  14       32.11       64.23     66.44 o
 -22   4  14        9.90        0.47     45.77 o
 -20   4  14      314.28      335.85     48.67 o
 -18   4  14      101.77       97.12     42.15 o
 -16   4  14      507.78      485.94     43.71 o
 -14   4  14       23.58       34.25     35.27 o
 -12   4  14        0.47      -17.24     39.61 o
 -10   4  14       49.19       42.05     27.56 o
  -8   4  14     2671.23     2626.87     40.84 o
  -6   4  14      184.29      213.36     20.70 o
  -4   4  14      676.83      696.31     24.03 o
  -2   4  14      295.72      310.22     21.39 o
   0   4  14        0.15       11.33     17.09 o
   2   4  14        2.52       28.95     18.37 o
   4   4  14     1024.92      919.55     34.32 o
   6   4  14      306.50      283.42     27.44 o
   8   4  14      563.63      643.36     43.19 o
  10   4  14      112.50      143.23     38.29 o
  12   4  14      111.46       72.98     40.27 o
  14   4  14        7.53       -5.40     42.40 o
  16   4  14       55.40       41.19     48.65 o
 -23   5  14        4.89        4.28     51.06 o
 -21   5  14        1.66      -12.91     47.13 o
 -19   5  14       52.24       64.98     42.40 o
 -17   5  14      117.41      136.80     40.60 o
 -15   5  14     2018.86     1803.91     56.89 o
 -13   5  14      816.66      711.16     41.86 o
 -11   5  14     1523.78     1633.39     47.06 o
  -9   5  14     2084.17     2102.37     58.49 o
  -7   5  14      438.95      441.45     30.92 o
  -5   5  14     4754.98     4690.86     58.48 o
  -3   5  14     2045.67     1794.35     40.66 o
  -1   5  14      413.09      399.81     21.16 o
   1   5  14     5773.23     5786.55     78.64 o
   3   5  14      131.80      174.86     25.89 o
   5   5  14       59.88       43.22     25.10 o
   7   5  14     1321.40     1399.01     86.92 o
   9   5  14     1819.04     1567.59     55.78 o
  11   5  14      752.29      695.72     46.33 o
  13   5  14      533.95      627.56     52.03 o
  15   5  14       50.99       64.57     46.76 o
 -22   6  14       90.06      119.66     51.33 o
 -20   6  14      321.08      310.55     51.43 o
 -18   6  14      853.49      816.79     51.85 o
 -16   6  14      613.09      510.97     43.25 o
 -14   6  14     3036.09     3078.01     67.52 o
 -12   6  14      324.36      314.71     30.07 o
 -10   6  14      743.39      684.75     35.42 o
  -8   6  14     1445.48     1347.53     40.59 o
  -6   6  14      642.12      635.33     33.26 o
  -4   6  14     3717.10     3522.34     62.72 o
  -2   6  14     2707.48     2661.83     47.89 o
   0   6  14        3.38        9.04     24.25 o
   2   6  14      665.70      572.63     36.07 o
   4   6  14     2398.86     2441.05     43.09 o
   6   6  14      785.81      642.47     38.43 o
   8   6  14      111.64      107.36     34.14 o
  10   6  14      590.03      636.41     46.07 o
  12   6  14      585.63      473.42     48.75 o
  14   6  14      522.08      494.34     72.53 o
  16   6  14      518.83      603.04     96.52 o
 -23   7  14      141.46      157.80     65.52 o
 -21   7  14      180.35      202.37     51.03 o
 -19   7  14       19.59      101.99     42.93 o
 -17   7  14       15.19       27.19     39.77 o
 -15   7  14      562.15      609.89     46.03 o
 -13   7  14      623.33      643.02     35.14 o
 -11   7  14       99.60       72.51     25.83 o
  -9   7  14       26.76       40.39     29.25 o
  -7   7  14     1668.59     1676.23     44.71 o
  -5   7  14       17.32       29.36     27.80 o
  -3   7  14      261.53      199.10     29.64 o
  -1   7  14     1511.09     1487.78     41.53 o
   1   7  14      942.45      881.79     33.33 o
   3   7  14     1519.25     1382.89     45.69 o
   5   7  14     1366.49     1250.60     57.61 o
   7   7  14      226.62      181.74     41.68 o
   9   7  14      421.12      414.98     47.20 o
  11   7  14       35.75       54.62     42.43 o
  13   7  14        0.56        9.78     46.83 o
  15   7  14       63.65       16.44     54.51 o
 -22   8  14      297.94      422.39     73.56 o
 -20   8  14      284.69      366.61     51.66 o
 -18   8  14      127.63      139.19     42.95 o
 -16   8  14        5.88       15.77     38.71 o
 -14   8  14        9.26       15.20     29.80 o
 -12   8  14     1497.84     1527.85     52.20 o
 -10   8  14     2937.42     3099.01     59.72 o
  -8   8  14      812.62      828.64     40.00 o
  -6   8  14      540.77      546.00     35.52 o
  -4   8  14     4860.10     4864.73     66.10 o
  -2   8  14     5009.21     4860.58     65.52 o
   0   8  14     5788.28     5664.01     63.79 o
   2   8  14     1893.88     1950.91     63.27 o
   4   8  14     1047.85      961.99     55.16 o
   6   8  14      345.62      359.21     48.49 o
   8   8  14     1073.38     1086.89     55.80 o
  10   8  14       78.65       48.72     46.13 o
  12   8  14      995.79     1091.55     63.78 o
  14   8  14      711.61      788.82     62.84 o
 -21   9  14       26.03       24.99     48.66 o
 -19   9  14       13.53       37.97     44.27 o
 -17   9  14       99.47       98.96     42.85 o
 -15   9  14      272.69      272.55     42.78 o
 -13   9  14      363.16      382.57     42.88 o
 -11   9  14       55.97       45.22     32.20 o
  -9   9  14       21.48       38.82     32.83 o
  -7   9  14        1.90        3.30     31.64 o
  -5   9  14        4.73       -7.48     31.70 o
  -3   9  14        1.05       15.00     31.46 o
  -1   9  14      316.98      385.54     34.04 o
   1   9  14      428.92      328.45     47.07 o
   3   9  14     2736.11     2401.35     71.85 o
   5   9  14      365.76      353.85     49.30 o
   7   9  14      177.39      138.09     45.36 o
   9   9  14      603.69      558.29     53.18 o
  11   9  14      293.34      255.79     51.36 o
  13   9  14       45.04       76.09     51.65 o
  15   9  14        5.11        6.12     84.34 o
 -22  10  14        0.94       22.70     77.29 o
 -20  10  14        3.47       -3.41     47.61 o
 -18  10  14      198.73      282.78     69.36 o
 -16  10  14       13.53       10.12     55.24 o
 -14  10  14      506.81      494.14     47.88 o
 -12  10  14      205.04      163.44     38.00 o
 -10  10  14       44.64       28.26     34.58 o
  -8  10  14      954.72     1019.14     45.34 o
  -6  10  14      421.41      369.75     36.89 o
  -4  10  14      159.86      142.79     35.33 o
  -2  10  14      595.89      695.29     40.64 o
   0  10  14       85.10       61.47     42.86 o
   2  10  14        4.37      -20.53     45.80 o
   4  10  14      104.24       92.21     44.44 o
   6  10  14       27.16       23.87     47.74 o
   8  10  14      149.72      128.88     45.55 o
  10  10  14        7.29       -5.21     47.42 o
  12  10  14      179.61      183.12     54.93 o
  14  10  14       16.39        7.10     91.87 o
 -19  11  14       59.33      105.14     62.11 o
 -17  11  14      401.81      527.92     73.89 o
 -15  11  14      356.15      323.00     48.94 o
 -13  11  14      305.80      324.28     43.64 o
 -11  11  14      170.49      200.28     38.20 o
  -9  11  14     1016.74     1023.00     47.97 o
  -7  11  14     1591.32     1550.84     51.67 o
  -5  11  14     1674.99     1556.42     52.37 o
  -3  11  14       84.82      115.02     35.47 o
  -1  11  14        7.89       47.56     46.28 o
   1  11  14       21.90       29.78     45.20 o
   3  11  14      829.52      761.79     59.30 o
   5  11  14      235.98      198.08     49.39 o
   7  11  14       83.31      132.06     47.07 o
   9  11  14        1.93       17.05     47.03 o
  11  11  14       43.43       47.54     53.16 o
  13  11  14      312.40      328.15    100.97 o
 -18  12  14       40.40       77.19     65.69 o
 -16  12  14       75.17       36.28     42.66 o
 -14  12  14       25.92       34.86     42.55 o
 -12  12  14       43.99       41.32     42.04 o
 -10  12  14        3.45       19.72     39.80 o
  -8  12  14        7.53       31.64     38.67 o
  -6  12  14        8.05       15.38     37.43 o
  -4  12  14        6.70       66.72     44.96 o
  -2  12  14       68.72       75.54     39.80 o
   0  12  14      181.48      167.19     51.67 o
   2  12  14      432.26      455.86     58.66 o
   4  12  14       69.26       48.63     49.69 o
   6  12  14       30.73       41.35     47.32 o
   8  12  14        2.85       38.32     48.37 o
  10  12  14       21.67       -0.17     54.45 o
  12  12  14        7.68       86.49     81.51 o
 -17  13  14       22.85       -7.45     77.19 o
 -15  13  14      165.90      166.65     46.35 o
 -13  13  14       43.75       88.93     44.46 o
 -11  13  14      150.09      100.29     40.86 o
  -9  13  14      225.18      238.07     42.94 o
  -7  13  14      710.76      658.13     55.70 o
  -5  13  14     1045.55     1053.68     61.22 o
  -3  13  14      525.50      557.41     48.17 o
  -1  13  14      208.82      252.22     40.92 o
   1  13  14      364.01      393.53     58.49 o
   3  13  14      641.96      574.73     60.13 o
   5  13  14      459.53      478.02     59.48 o
   7  13  14      316.70      351.53     57.45 o
   9  13  14        2.50        7.59     51.30 o
 -16  14  14        0.79       27.65     58.74 o
 -14  14  14        7.83        6.41     47.67 o
 -12  14  14      652.45      692.19     59.32 o
 -10  14  14      665.02      687.84     60.80 o
  -8  14  14      325.72      390.04     54.25 o
  -6  14  14      129.67      144.40     50.36 o
  -4  14  14      127.64      198.57     49.02 o
  -2  14  14       91.94      107.62     55.49 o
   0  14  14       19.54       45.76     41.17 o
   2  14  14      252.94      240.91     58.22 o
   4  14  14      601.90      587.13     79.71 o
   6  14  14      294.45      377.46     57.61 o
   8  14  14      262.29      312.74     55.03 o
 -13  15  14      122.57      118.12     54.51 o
 -11  15  14       61.18      114.14     53.87 o
  -9  15  14      245.93      274.49     60.01 o
  -7  15  14      122.38      129.54     52.66 o
  -5  15  14       15.72       59.22     47.73 o
  -3  15  14       26.58       55.83     45.31 o
  -1  15  14      391.13      369.92     62.03 o
   1  15  14      504.29      520.55     50.59 o
   3  15  14      132.03      174.17     57.99 o
   5  15  14       79.94      168.40     59.46 o
 -10  16  14      231.06      322.02     83.30 o
  -8  16  14      281.98      258.07     58.22 o
  -6  16  14        5.55       60.81     49.30 o
  -4  16  14        7.17       33.40     46.95 o
  -2  16  14        5.95       17.89     55.73 o
   0  16  14       11.02       -6.26     59.70 o
   2  16  14       13.02        1.13     47.11 o
   4  16  14      489.97      671.79    103.99 o
  -7  17  14       40.79      228.25    119.72 o
  -5  17  14        0.36       71.98     79.38 o
  -3  17  14        3.57      -38.28     80.22 o
  -1  17  14       31.75       91.55     83.89 o
   1  17  14        3.14     -108.41    108.41 o
 -25   1  15       13.87       22.49     63.96 o
 -23   1  15      157.91      203.39     53.00 o
 -21   1  15      138.17      106.83     49.26 o
 -19   1  15      146.95      173.21     52.19 o
 -17   1  15      172.99      194.27     50.34 o
 -15   1  15     1153.40     1036.20     61.97 o
 -13   1  15     2586.00     2698.79     78.98 o
 -11   1  15      771.68      775.62     52.01 o
  -9   1  15      182.14      165.91     21.64 o
  -7   1  15       25.46       11.01     15.98 o
  -5   1  15      692.24      643.13     25.37 o
  -3   1  15     4624.25     4584.30     53.57 o
  -1   1  15    12744.89    13197.21     82.52 o
   1   1  15     5501.70     5686.68     77.25 o
   3   1  15     2621.32     2665.65     58.63 o
   5   1  15     1556.56     1513.32     42.04 o
   7   1  15     2897.10     2916.94     60.40 o
   9   1  15      669.72      637.03     36.27 o
  11   1  15      208.47      180.59     41.34 o
  13   1  15      128.57       90.28     42.85 o
  15   1  15      319.91      333.78     49.95 o
  17   1  15       21.58      -13.98     80.26 o
 -24   2  15      403.06      431.58     59.18 o
 -22   2  15      136.78      140.27     48.61 o
 -20   2  15       21.78       46.28     43.64 o
 -18   2  15       54.56       68.36     40.71 o
 -16   2  15       16.49       -1.34     46.47 o
 -14   2  15       16.32      -23.51     44.90 o
 -12   2  15      136.66      126.27     40.19 o
 -10   2  15      186.66      184.68     28.39 o
  -8   2  15       83.57       92.96     20.75 o
  -6   2  15     1055.99     1065.42     28.99 o
  -4   2  15     1660.03     1574.45     32.48 o
  -2   2  15      921.74     1014.34     31.49 o
   0   2  15      634.23      632.53     27.41 o
   2   2  15     7932.90     8062.43     60.02 o
   4   2  15     1576.39     1609.85     35.18 o
   6   2  15      104.58       73.17     27.49 o
   8   2  15      913.66      927.81     59.36 o
  10   2  15     1128.88     1105.31     51.66 o
  12   2  15      690.72      718.09     52.14 o
  14   2  15      380.49      414.14     50.02 o
  16   2  15      101.99      101.86     46.28 o
 -23   3  15       35.70       58.15     50.82 o
 -21   3  15       89.33       70.55     44.32 o
 -19   3  15       73.88       77.63     43.71 o
 -17   3  15        2.06       -9.55     38.86 o
 -15   3  15      690.04      650.72     70.68 o
 -13   3  15      451.21      346.55     47.26 o
 -11   3  15       31.78       -1.39     29.32 o
  -9   3  15      217.36      224.31     23.06 o
  -7   3  15      915.52      965.48     28.59 o
  -5   3  15     2255.85     2286.46     36.70 o
  -3   3  15     1041.48     1091.31     28.46 o
  -1   3  15      190.75      153.10     23.23 o
   1   3  15       52.83       65.18     19.23 o
   3   3  15      255.69      247.21     27.11 o
   5   3  15      297.32      181.05     35.55 o
   7   3  15        9.76       19.78     34.57 o
   9   3  15      185.52      192.15     39.11 o
  11   3  15       14.44      -12.73     38.18 o
  13   3  15        0.44       -6.10     42.61 o
  15   3  15       50.42       71.76     47.22 o
  17   3  15       12.55       -4.02     61.01 o
 -24   4  15      140.03      220.67     55.01 o
 -22   4  15       29.74       29.81     48.42 o
 -20   4  15        9.50       -1.91     46.81 o
 -18   4  15      268.68      249.32     43.70 o
 -16   4  15      465.10      466.28     43.44 o
 -14   4  15     1284.65     1167.80     61.94 o
 -12   4  15      264.03      251.12     46.30 o
 -10   4  15      360.84      263.75     28.31 o
  -8   4  15     1525.82     1539.35     40.20 o
  -6   4  15      449.04      367.98     28.60 o
  -4   4  15      696.90      727.46     25.44 o
  -2   4  15     2102.09     2035.64     34.44 o
   0   4  15      687.56      750.49     26.13 o
   2   4  15      236.55      291.18     27.90 o
   4   4  15      694.16      750.71     33.15 o
   6   4  15        5.09      -24.07     34.58 o
   8   4  15     2681.64     2478.90     64.04 o
  10   4  15      227.79      278.40     41.22 o
  12   4  15       24.62       23.10     40.42 o
  14   4  15      231.37      199.14     46.90 o
  16   4  15        3.29       -0.69     49.13 o
 -23   5  15       19.65       17.52     49.90 o
 -21   5  15       52.24       29.26     47.11 o
 -19   5  15       13.48      -21.46     44.20 o
 -17   5  15        8.89       10.23     38.34 o
 -15   5  15       58.16       42.93     37.03 o
 -13   5  15       26.46       34.65     44.58 o
 -11   5  15      354.65      436.77     32.89 o
  -9   5  15      126.05      123.51     28.06 o
  -7   5  15        2.70       -7.93     26.34 o
  -5   5  15      752.29      735.21     33.72 o
  -3   5  15      116.82      114.53     27.17 o
  -1   5  15      187.84      184.69     26.58 o
   1   5  15      429.25      397.10     22.55 o
   3   5  15      224.64      178.06     26.90 o
   5   5  15      493.34      473.34     31.36 o
   7   5  15      895.79      692.15     43.13 o
   9   5  15       16.34       25.02     37.02 o
  11   5  15      107.28      179.06     42.66 o
  13   5  15      311.26      367.26     49.25 o
  15   5  15       62.16      108.71     49.06 o
 -22   6  15      327.62      365.08     55.58 o
 -20   6  15      393.08      338.67     50.83 o
 -18   6  15      178.91      264.66     47.06 o
 -16   6  15      317.18      301.98     42.35 o
 -14   6  15      933.21      787.08     46.06 o
 -12   6  15     2409.25     2187.78     98.15 o
 -10   6  15     6023.02     5734.71     71.03 o
  -8   6  15     1506.75     1343.67     41.32 o
  -6   6  15     1335.10     1139.41     38.95 o
  -4   6  15     1459.85     1447.61     41.22 o
  -2   6  15      137.59      208.83     28.71 o
   0   6  15      745.36      835.04     34.27 o
   2   6  15     2211.41     2151.85     51.10 o
   4   6  15      711.57      663.42     38.76 o
   6   6  15      409.39      418.82     39.25 o
   8   6  15      272.27      266.28     38.75 o
  10   6  15      176.28      181.04     40.37 o
  12   6  15      123.81      163.88     45.90 o
  14   6  15        4.65       -0.47     63.41 o
 -23   7  15      149.22      223.46     99.19 o
 -21   7  15       84.99       76.42     50.04 o
 -19   7  15      834.93      956.63     57.78 o
 -17   7  15      472.81      430.62     46.66 o
 -15   7  15      332.96      257.07     42.55 o
 -13   7  15     1327.74     1280.33     45.38 o
 -11   7  15      898.80      769.22     39.75 o
  -9   7  15      485.25      450.52     35.40 o
  -7   7  15     1043.64      987.96     39.44 o
  -5   7  15     1353.82     1284.66     42.49 o
  -3   7  15     3354.89     3218.50     55.04 o
  -1   7  15     2605.30     2477.62     49.29 o
   1   7  15      219.02      244.09     34.82 o
   3   7  15      385.35      414.99     37.19 o
   5   7  15      348.76      349.16     36.42 o
   7   7  15      242.68      249.49     46.00 o
   9   7  15      252.21      203.40     48.08 o
  11   7  15      110.20      161.12     50.69 o
  13   7  15      173.97      207.94     54.30 o
  15   7  15       20.80       74.35     97.24 o
 -22   8  15       48.64       77.22     62.27 o
 -20   8  15       61.83      118.92     49.95 o
 -18   8  15       65.55       95.72     46.59 o
 -16   8  15       20.44       14.28     42.36 o
 -14   8  15       99.46      106.24     37.83 o
 -12   8  15       34.40       32.22     34.05 o
 -10   8  15      553.42      564.73     38.59 o
  -8   8  15      378.01      380.50     35.51 o
  -6   8  15       40.97       29.32     30.60 o
  -4   8  15      131.22      178.95     31.97 o
  -2   8  15      100.65       87.37     30.76 o
   0   8  15        7.69       29.17     27.19 o
   2   8  15     2018.56     1870.76     53.08 o
   4   8  15        1.78       20.29     34.61 o
   6   8  15      358.20      299.04     49.04 o
   8   8  15      223.20      165.92     44.16 o
  10   8  15       66.44       61.61     47.51 o
  12   8  15        6.38       32.07     50.21 o
  14   8  15       61.12       92.13     64.97 o
 -21   9  15      204.52      202.29     61.19 o
 -19   9  15       63.15       36.43     46.14 o
 -17   9  15       19.08       21.99     42.44 o
 -15   9  15      478.73      362.35     62.28 o
 -13   9  15      654.63      617.00     42.83 o
 -11   9  15      589.08      645.54     42.48 o
  -9   9  15     2058.46     2045.84     54.26 o
  -7   9  15     2736.61     2613.92     58.04 o
  -5   9  15     1693.72     1681.91     49.33 o
  -3   9  15      853.44      900.87     42.03 o
  -1   9  15      228.21      205.33     32.45 o
   1   9  15      349.85      327.98     39.66 o
   3   9  15      671.87      727.99     56.03 o
   5   9  15       55.39       59.42     48.35 o
   7   9  15      473.79      541.90     53.03 o
   9   9  15       60.12       72.43     48.57 o
  11   9  15      147.01      188.06     51.56 o
  13   9  15      638.43      778.86     65.42 o
 -20  10  15       21.06       15.04     80.12 o
 -18  10  15      209.48      243.10     64.30 o
 -16  10  15       21.88       18.27     54.02 o
 -14  10  15      244.56      261.25     41.31 o
 -12  10  15       89.76       44.84     36.40 o
 -10  10  15        1.66      -10.21     34.52 o
  -8  10  15       71.87       63.36     35.17 o
  -6  10  15        4.22       19.73     34.19 o
  -4  10  15      602.71      590.52     40.84 o
  -2  10  15      533.51      520.12     38.56 o
   0  10  15      407.34      451.45     41.50 o
   2  10  15      375.75      303.44     51.39 o
   4  10  15      258.62      290.79     53.09 o
   6  10  15        5.78      -13.03     46.14 o
   8  10  15        4.49       49.48     46.48 o
  10  10  15        3.12        2.70     48.00 o
  12  10  15       57.18      110.07     53.28 o
 -19  11  15       84.81      107.84     88.85 o
 -17  11  15       59.21       69.93     65.68 o
 -15  11  15       30.57       -9.77     41.99 o
 -13  11  15      397.93      391.46     44.11 o
 -11  11  15       45.94       41.07     38.55 o
  -9  11  15       18.13       30.02     37.36 o
  -7  11  15      417.22      474.21     43.93 o
  -5  11  15        5.11       26.85     36.77 o
  -3  11  15      134.45      134.23     37.27 o
  -1  11  15       17.16       30.88     39.83 o
   1  11  15      284.17      254.25     49.99 o
   3  11  15      787.89      723.36     57.99 o
   5  11  15      605.77      604.38     56.63 o
   7  11  15      309.63      338.51     51.38 o
   9  11  15      256.72      247.82     55.29 o
  11  11  15       26.75        3.21     56.34 o
 -18  12  15      312.50      464.86     93.10 o
 -16  12  15      157.82      126.59     54.81 o
 -14  12  15       34.68       51.54     44.36 o
 -12  12  15       46.74       37.32     40.51 o
 -10  12  15      942.31     1009.56     52.69 o
  -8  12  15     1198.06     1087.51     52.61 o
  -6  12  15     1662.63     1626.73     56.68 o
  -4  12  15     1614.63     1764.69     67.20 o
  -2  12  15      824.30      844.94     52.04 o
   0  12  15      626.67      634.53     60.21 o
   2  12  15      443.84      394.46     57.73 o
   4  12  15      373.75      284.30     57.19 o
   6  12  15      485.91      514.33     57.00 o
   8  12  15      658.77      650.28     60.27 o
  10  12  15      305.31      308.95     70.56 o
 -17  13  15      301.65      261.80     93.61 o
 -15  13  15       30.63       37.81     44.60 o
 -13  13  15       21.94       25.94     47.41 o
 -11  13  15      104.96      122.34     43.88 o
  -9  13  15      376.04      419.80     46.59 o
  -7  13  15       27.87       30.33     41.38 o
  -5  13  15        0.34       28.68     44.29 o
  -3  13  15      127.57      130.64     44.42 o
  -1  13  15       93.43      174.18     44.72 o
   1  13  15        0.63      -11.50     54.59 o
   3  13  15      976.00     1104.05     82.68 o
   5  13  15      530.73      593.85     64.60 o
   7  13  15       15.21        2.95     52.25 o
   9  13  15        0.83       11.48     90.69 o
 -14  14  15      295.04      393.81     53.48 o
 -12  14  15      234.54      304.86     51.79 o
 -10  14  15      635.36      552.64     60.58 o
  -8  14  15     1749.90     2022.51     79.78 o
  -6  14  15     1256.92     1256.74     68.90 o
  -4  14  15      107.40      154.17     47.87 o
  -2  14  15      574.44      580.87     52.22 o
   0  14  15      334.31      309.16     60.68 o
   2  14  15      721.22      704.56     69.97 o
   4  14  15      564.72      621.88     65.30 o
   6  14  15      112.05      148.31     54.02 o
 -13  15  15      261.25      355.97     93.40 o
 -11  15  15      319.73      411.52     60.33 o
  -9  15  15      582.05      617.39     63.54 o
  -7  15  15      369.02      355.20     58.39 o
  -5  15  15      216.73      236.44     53.43 o
  -3  15  15      759.09      864.98     60.31 o
  -1  15  15      356.77      337.03     52.88 o
   1  15  15      175.33      146.15     59.43 o
   3  15  15      463.35      488.12     85.54 o
   5  15  15      453.15      590.87    112.15 o
  -8  16  15        4.93       44.81     74.33 o
  -6  16  15        8.52       31.32     48.26 o
  -4  16  15      359.12      468.42     57.15 o
  -2  16  15        1.68        4.52     47.96 o
   0  16  15       85.40       38.87     85.67 o
   2  16  15        4.38     -108.57    120.34 o
  -7  17  15      193.86      374.67    125.85 o
  -5  17  15        3.34      100.52    109.87 o
  -3  17  15      209.24      198.11    120.61 o
  -1  17  15      385.94      433.64    126.51 o
 -24   0  16      237.80      344.58    101.77 o
 -22   0  16      683.00      619.60     97.39 o
 -20   0  16      390.92      285.56     82.28 o
 -18   0  16     1039.02      840.14     91.78 o
 -16   0  16     1192.76     1028.32     86.87 o
 -14   0  16     3199.12     2992.74    120.06 o
 -12   0  16    16490.50    16026.12    232.47 o
 -10   0  16     5086.51     4837.96     87.49 o
  -8   0  16     7232.89     7192.89     99.64 o
  -6   0  16    16773.19    16734.82    277.19 o
  -4   0  16     2075.18     1990.38     95.70 o
  -2   0  16     7435.36     7122.73     92.70 o
   0   0  16     7697.04     7550.98     92.23 o
   2   0  16     5760.89     5608.19     78.57 o
   4   0  16     3415.72     3090.29    164.31 o
   6   0  16      162.19      175.22     41.90 o
   8   0  16       87.73       68.88     42.45 o
  10   0  16      701.99      748.24     56.50 o
  12   0  16       45.17       16.93     72.91 o
  14   0  16      322.85      294.37     97.32 o
  16   0  16       98.92      170.90     93.86 o
 -23   1  16        1.77       55.18     66.48 o
 -21   1  16        1.27       48.22     55.91 o
 -19   1  16      227.08      351.45     57.63 o
 -17   1  16      326.93      372.12     56.32 o
 -15   1  16      500.81      525.77     55.67 o
 -13   1  16       91.04       73.68     48.44 o
 -11   1  16     3856.16     3711.37    114.60 o
  -9   1  16     4544.21     4358.94     75.26 o
  -7   1  16      245.19      184.67     19.12 o
  -5   1  16     4412.95     4257.65     72.51 o
  -3   1  16     4816.45     4811.06     56.87 o
  -1   1  16        9.64       43.90     23.09 o
   1   1  16      502.32      498.69     23.79 o
   3   1  16        3.77       12.53     22.89 o
   5   1  16      307.61      280.50     31.49 o
   7   1  16       77.53      102.46     28.57 o
   9   1  16      183.25      161.35     38.62 o
  11   1  16       33.32       24.52     39.31 o
  13   1  16       37.87       55.04     42.86 o
  15   1  16       53.68       78.60     60.38 o
 -24   2  16       22.51       81.68     71.87 o
 -22   2  16       68.69       79.84     63.88 o
 -20   2  16       43.68        7.87     54.88 o
 -18   2  16        6.44        8.66     47.87 o
 -16   2  16       39.07       37.40     46.73 o
 -14   2  16      845.40      729.05     74.87 o
 -12   2  16       54.77       12.70     31.83 o
 -10   2  16        6.89       -7.28     25.93 o
  -8   2  16       43.85       31.73     21.67 o
  -6   2  16     6229.47     6240.95     65.24 o
  -4   2  16     7896.06     7578.02     60.93 o
  -2   2  16      275.22      310.71     27.08 o
   0   2  16      812.05      732.08     27.12 o
   2   2  16       33.42       28.20     23.57 o
   4   2  16      366.02      366.28     32.09 o
   6   2  16     1109.19     1016.37     48.21 o
   8   2  16     1007.50      971.57     49.39 o
  10   2  16      126.74       71.14     40.05 o
  12   2  16        1.33        8.42     41.72 o
  14   2  16      162.08      205.46     49.26 o
  16   2  16       20.74       24.44     79.72 o
 -23   3  16      231.78      233.72     56.67 o
 -21   3  16       66.88       68.14     48.91 o
 -19   3  16      418.39      469.23     62.14 o
 -17   3  16      192.10       99.20     50.11 o
 -15   3  16      563.29      537.60     55.75 o
 -13   3  16     4834.92     4983.40    101.13 o
 -11   3  16      888.19      800.77     44.12 o
  -9   3  16      181.39      180.59     26.63 o
  -7   3  16     3845.68     3797.94     59.40 o
  -5   3  16       12.07        4.65     21.77 o
  -3   3  16     1154.30     1029.26     29.36 o
  -1   3  16    10321.29    10031.35     74.72 o
   1   3  16     3124.17     3059.45     39.11 o
   3   3  16     1044.55     1042.64     35.49 o
   5   3  16      164.84      188.96     36.44 o
   7   3  16       35.18       51.99     36.48 o
   9   3  16       85.24      106.73     39.60 o
  11   3  16       66.43      115.46     40.72 o
  13   3  16        2.50      -13.96     44.23 o
  15   3  16       14.59       35.70     50.48 o
 -24   4  16      134.36      157.33     90.80 o
 -22   4  16       19.74       10.79     51.46 o
 -20   4  16       10.13       27.09     48.73 o
 -18   4  16       23.80       39.37     41.95 o
 -16   4  16     1059.51      904.78     67.04 o
 -14   4  16      124.88      139.47     49.55 o
 -12   4  16      328.46      314.43     40.73 o
 -10   4  16      291.63      267.40     29.34 o
  -8   4  16      195.84      197.07     28.66 o
  -6   4  16      205.83      144.60     27.01 o
  -4   4  16        8.03        7.39     25.64 o
  -2   4  16      510.27      506.96     30.36 o
   0   4  16      664.18      695.53     26.57 o
   2   4  16      600.39      632.14     31.78 o
   4   4  16        0.75       11.46     26.08 o
   6   4  16        2.01      -28.41     34.80 o
   8   4  16       54.54       67.24     38.64 o
  10   4  16      342.39      377.35     45.68 o
  12   4  16      107.14       86.20     44.16 o
  14   4  16       10.84      -11.31     48.42 o
  16   4  16       34.56       25.38     60.09 o
 -23   5  16       12.63       82.67     53.06 o
 -21   5  16      137.14       96.06     48.38 o
 -19   5  16        6.57       22.08     46.02 o
 -17   5  16      370.62      447.74     47.52 o
 -15   5  16     1513.95     1488.34     70.77 o
 -13   5  16      499.92      369.00     52.87 o
 -11   5  16      376.65      330.32     36.87 o
  -9   5  16     1113.12     1174.56     39.33 o
  -7   5  16       56.92       64.91     27.08 o
  -5   5  16     1233.97     1277.80     39.16 o
  -3   5  16     1565.09     1607.01     41.78 o
  -1   5  16       21.66       15.29     25.44 o
   1   5  16      400.80      449.25     35.95 o
   3   5  16      358.37      397.10     40.44 o
   5   5  16       37.02       -5.61     35.96 o
   7   5  16      990.84     1067.95     65.86 o
   9   5  16      113.69       95.51     39.07 o
  11   5  16       70.99       49.49     40.63 o
  13   5  16       25.82        1.96     48.25 o
  15   5  16       99.19      127.26     58.30 o
 -22   6  16        2.59       16.96     52.13 o
 -20   6  16       60.49       42.52     46.98 o
 -18   6  16      800.50      859.32     55.14 o
 -16   6  16      162.90      134.83     40.54 o
 -14   6  16      994.51      960.69     63.23 o
 -12   6  16     2472.54     2390.43     67.43 o
 -10   6  16      598.05      562.65     36.66 o
  -8   6  16      529.91      428.78     33.51 o
  -6   6  16     1040.62     1012.19     39.00 o
  -4   6  16      400.87      364.06     31.43 o
  -2   6  16     1986.90     1976.02     45.90 o
   0   6  16     1675.60     1611.94     39.79 o
   2   6  16     1092.06     1012.03     42.12 o
   4   6  16      659.99      662.85     39.25 o
   6   6  16       75.11       34.37     43.77 o
   8   6  16        1.53       35.34     53.13 o
  10   6  16      157.45      191.96     56.79 o
  12   6  16      136.74      168.51     62.42 o
  14   6  16      131.43      166.72     66.81 o
 -23   7  16      122.54      123.23     63.43 o
 -21   7  16      297.70      362.35     55.43 o
 -19   7  16      114.15      192.21     48.90 o
 -17   7  16      121.37      116.33     42.13 o
 -15   7  16        3.48      -13.33     39.82 o
 -13   7  16      276.20      266.89     45.97 o
 -11   7  16      127.37      133.85     33.96 o
  -9   7  16      285.21      258.97     33.51 o
  -7   7  16      139.56      233.25     33.89 o
  -5   7  16      215.73      154.55     31.40 o
  -3   7  16      468.98      447.09     35.64 o
  -1   7  16     1574.67     1689.34     45.30 o
   1   7  16      244.90      172.26     34.68 o
   3   7  16     1780.39     1620.37     50.80 o
   5   7  16     1302.54     1384.02     49.19 o
   7   7  16      156.97      128.39     44.54 o
   9   7  16      121.75      117.74     46.76 o
  11   7  16      117.72      163.53     48.72 o
  13   7  16       21.63       35.06     50.85 o
 -22   8  16      407.59      468.34     68.49 o
 -20   8  16      364.05      422.16     54.55 o
 -18   8  16       30.75       49.01     43.37 o
 -16   8  16       11.04       36.58     42.33 o
 -14   8  16      177.84      141.54     45.61 o
 -12   8  16      873.56      908.49     43.54 o
 -10   8  16      537.39      590.00     39.42 o
  -8   8  16      438.24      485.22     38.91 o
  -6   8  16      750.78      724.74     40.33 o
  -4   8  16     1450.85     1428.78     45.63 o
  -2   8  16      369.82      409.09     35.43 o
   0   8  16      193.33      222.77     37.05 o
   2   8  16     1551.45     1653.59     52.64 o
   4   8  16      762.82      737.24     44.83 o
   6   8  16      406.93      387.69     40.69 o
   8   8  16      624.09      688.71     55.54 o
  10   8  16      248.25      241.21     53.26 o
  12   8  16      456.84      477.67     59.49 o
 -21   9  16       14.10       25.93     57.84 o
 -19   9  16      210.45      220.56     68.08 o
 -17   9  16       76.82       66.20     58.04 o
 -15   9  16       32.66       13.57     49.61 o
 -13   9  16        0.90        8.35     34.19 o
 -11   9  16        5.70        8.79     34.11 o
  -9   9  16      112.09      133.44     35.97 o
  -7   9  16       21.17       23.74     33.02 o
  -5   9  16     1209.24     1119.77     45.90 o
  -3   9  16       48.59       35.67     32.55 o
  -1   9  16      905.83      921.15     46.42 o
   1   9  16      544.87      462.29     42.69 o
   3   9  16      328.22      320.62     39.60 o
   5   9  16       50.59       54.61     36.40 o
   7   9  16       44.13       39.07     49.22 o
   9   9  16       13.21       23.79     52.48 o
  11   9  16       50.73       79.42     55.38 o
 -20  10  16       73.35       33.80     89.15 o
 -18  10  16      244.24      371.98     69.86 o
 -16  10  16       90.22       90.25     48.58 o
 -14  10  16      455.28      391.86     44.84 o
 -12  10  16      299.78      269.16     41.95 o
 -10  10  16        4.26      -31.64     36.00 o
  -8  10  16       33.45       21.71     36.18 o
  -6  10  16      352.45      298.81     38.50 o
  -4  10  16       76.50       76.39     36.52 o
  -2  10  16     1074.53     1023.94     45.36 o
   0  10  16      163.79      109.38     37.49 o
   2  10  16       36.14       55.56     37.53 o
   4  10  16      295.53      346.30     41.15 o
   6  10  16      291.11      278.46     65.76 o
   8  10  16       21.40       31.62     49.87 o
  10  10  16       21.17       39.71     50.24 o
 -19  11  16        1.17        2.39     79.99 o
 -17  11  16      459.38      422.25     62.43 o
 -15  11  16      171.35      114.82     57.08 o
 -13  11  16       25.28       19.60     40.52 o
 -11  11  16     1241.20     1409.13     64.18 o
  -9  11  16      954.37     1057.21     50.64 o
  -7  11  16     2128.46     2027.98     60.08 o
  -5  11  16      298.80      376.91     41.94 o
  -3  11  16       57.21       39.64     37.86 o
  -1  11  16      472.00      431.15     44.88 o
   1  11  16      306.72      331.48     43.55 o
   3  11  16        3.24       -8.17     39.42 o
   5  11  16       16.86       10.62     51.86 o
   7  11  16        4.96       27.76     51.37 o
   9  11  16       89.19       68.92     53.93 o
 -16  12  16       50.79       45.47     54.96 o
 -14  12  16      122.20       74.49     46.10 o
 -12  12  16       14.55       -1.04     43.47 o
 -10  12  16       10.52       19.86     40.88 o
  -8  12  16        0.37        9.88     40.00 o
  -6  12  16      241.82      233.89     42.89 o
  -4  12  16       20.27       95.01     48.39 o
  -2  12  16       28.86       65.90     43.96 o
   0  12  16        0.12       18.61     42.07 o
   2  12  16      310.35      286.32     48.23 o
   4  12  16      196.15      170.98     52.74 o
   6  12  16      150.25      201.38     53.47 o
   8  12  16       69.08      140.55     55.62 o
 -15  13  16       69.83       70.05     48.29 o
 -13  13  16        2.87       -5.46     44.49 o
 -11  13  16      178.86      176.95     47.56 o
  -9  13  16      833.42      910.33     55.16 o
  -7  13  16     1123.78     1156.11     56.30 o
  -5  13  16      211.63      224.74     54.36 o
  -3  13  16      381.59      501.21     51.69 o
  -1  13  16      504.39      582.18     49.47 o
   1  13  16       41.34       42.26     44.76 o
   3  13  16      241.13      214.66     58.91 o
   5  13  16      329.09      364.84     61.98 o
   7  13  16      131.08       99.46     55.92 o
 -14  14  16       42.98       49.20     90.46 o
 -12  14  16      246.03      277.17     51.90 o
 -10  14  16      417.06      456.60     58.56 o
  -8  14  16      367.08      411.18     59.71 o
  -6  14  16      299.16      374.47     57.28 o
  -4  14  16      668.25      764.71     58.53 o
  -2  14  16      758.45      807.44     57.43 o
   0  14  16       62.51      110.63     46.82 o
   2  14  16       41.40       19.71     59.09 o
   4  14  16      311.27      303.53     60.80 o
 -11  15  16       84.54      102.23     88.33 o
  -9  15  16      303.57      330.57     59.94 o
  -7  15  16       82.70      114.03     58.61 o
  -5  15  16        5.27       51.13     50.49 o
  -3  15  16       61.63      114.93     50.86 o
  -1  15  16       19.18       35.04     50.51 o
   1  15  16        5.51       -4.71     50.83 o
   3  15  16       87.79      -71.62    123.29 o
  -6  16  16       67.76      272.27    123.83 o
  -4  16  16        3.10       81.37    113.46 o
  -2  16  16        6.79      -26.63    125.71 o
   0  16  16       17.53       21.86    111.92 o
 -23   1  17      320.14      394.77     70.18 o
 -21   1  17      164.20      199.35     60.91 o
 -19   1  17       17.44       44.39     54.15 o
 -17   1  17      230.45      179.65     51.74 o
 -15   1  17     1307.38     1220.40     93.80 o
 -13   1  17     2838.35     2544.38     61.02 o
 -11   1  17     2228.26     2081.24     47.49 o
  -9   1  17      716.23      593.28     35.17 o
  -7   1  17       24.40       38.94     22.81 o
  -5   1  17        8.09       17.40     22.67 o
  -3   1  17       23.91       11.28     25.89 o
  -1   1  17      336.65      275.83     26.80 o
   1   1  17       35.80       65.10     20.36 o
   3   1  17     1746.54     1682.28     70.16 o
   5   1  17     3632.75     3387.49    101.96 o
   7   1  17        3.49       19.71     35.56 o
   9   1  17      122.94      109.72     38.14 o
  11   1  17       95.93       84.04     41.83 o
  13   1  17      158.42      148.06     60.82 o
  15   1  17      196.35      248.91     70.30 o
 -24   2  17       81.81      101.65     91.98 o
 -22   2  17      100.59      101.40     61.99 o
 -20   2  17      200.78      165.54     62.98 o
 -18   2  17        1.95       16.74     49.30 o
 -16   2  17       60.96       45.37     49.72 o
 -14   2  17        6.47       -6.45     45.18 o
 -12   2  17        5.55      -21.04     29.18 o
 -10   2  17      296.59      344.31     32.47 o
  -8   2  17       13.52       11.17     21.83 o
  -6   2  17       66.55       45.09     22.63 o
  -4   2  17     1145.06     1130.51     31.98 o
  -2   2  17      253.50      212.06     26.56 o
   0   2  17      669.89      705.80     29.65 o
   2   2  17       16.05       10.38     24.25 o
   4   2  17      833.32      749.00     43.97 o
   6   2  17       89.37       78.46     37.82 o
   8   2  17       63.06       59.67     38.01 o
  10   2  17      141.46      117.77     41.55 o
  12   2  17      351.91      422.71     49.69 o
  14   2  17      313.98      336.24     53.54 o
 -23   3  17       23.84       59.96     63.44 o
 -21   3  17       69.63       25.94     58.58 o
 -19   3  17       56.15       72.36     56.97 o
 -17   3  17        5.11      -24.25     51.72 o
 -15   3  17      371.71      389.25     56.47 o
 -13   3  17     2115.89     1912.59     59.62 o
 -11   3  17      719.79      648.21     43.40 o
  -9   3  17      835.36      772.25     33.65 o
  -7   3  17      959.53      975.93     35.28 o
  -5   3  17      847.01      783.82     34.29 o
  -3   3  17     1426.84     1317.48     32.71 o
  -1   3  17      115.96       89.82     24.66 o
   1   3  17       73.46       84.46     26.50 o
   3   3  17      155.91      123.29     27.19 o
   5   3  17       17.32        7.76     35.04 o
   7   3  17      411.43      412.49     41.67 o
   9   3  17      243.13      276.44     42.80 o
  11   3  17      109.31      123.34     42.33 o
  13   3  17       59.83       80.36     46.60 o
  15   3  17        3.35       -4.81     59.29 o
 -22   4  17        2.26       -0.85     67.89 o
 -20   4  17       32.36       15.50     60.44 o
 -18   4  17      666.02      592.57     67.64 o
 -16   4  17      146.50       98.76     50.39 o
 -14   4  17      444.43      423.67     56.00 o
 -12   4  17      932.06      891.07     49.27 o
 -10   4  17      859.83      738.53     35.86 o
  -8   4  17       16.24       28.31     27.42 o
  -6   4  17     1384.62     1476.80     41.33 o
  -4   4  17      230.32      263.74     28.84 o
  -2   4  17      404.73      355.69     30.28 o
   0   4  17      281.02      268.27     27.99 o
   2   4  17       90.20      141.59     27.68 o
   4   4  17        5.11       -0.05     36.16 o
   6   4  17      247.52      230.23     40.15 o
   8   4  17      195.68      201.38     44.39 o
  10   4  17       16.85       33.70     40.74 o
  12   4  17        6.30      -18.73     44.46 o
  14   4  17        4.20      -31.67     47.68 o
 -23   5  17       19.52       75.21     64.69 o
 -21   5  17        8.47       15.94     49.63 o
 -19   5  17        3.84       -2.76     57.96 o
 -17   5  17       68.43      108.12     53.11 o
 -15   5  17       10.03       -7.08     49.47 o
 -13   5  17      383.71      344.31     46.46 o
 -11   5  17      119.40       87.45     39.76 o
  -9   5  17      255.64      160.54     30.51 o
  -7   5  17     1107.29      949.75     38.60 o
  -5   5  17       42.83       25.56     27.17 o
  -3   5  17        2.59        4.46     26.85 o
  -1   5  17      295.96      238.26     29.19 o
   1   5  17       24.14       33.46     31.04 o
   3   5  17        3.17       24.08     31.82 o
   5   5  17      608.00      480.37     63.93 o
   7   5  17       14.58       32.40     55.14 o
   9   5  17       42.02      111.98     55.46 o
  11   5  17       90.57      104.34     43.46 o
  13   5  17       32.90       17.23     46.69 o
 -22   6  17      294.46      394.79     60.24 o
 -20   6  17      124.38      118.03     50.79 o
 -18   6  17      297.00      256.98     60.28 o
 -16   6  17      704.94      628.96     84.26 o
 -14   6  17     1244.96     1226.06     58.24 o
 -12   6  17     1225.27     1200.73     57.05 o
 -10   6  17     1540.98     1530.48     47.06 o
  -8   6  17     1466.74     1295.00     43.14 o
  -6   6  17     1715.46     1523.17     45.38 o
  -4   6  17     2843.60     2694.26     52.69 o
  -2   6  17     4015.53     3854.73     59.95 o
   0   6  17     1319.95     1257.49     46.90 o
   2   6  17     1688.84     1654.46     49.82 o
   4   6  17     1077.97     1041.97     44.68 o
   6   6  17      588.55      566.54     86.02 o
   8   6  17      477.23      552.75     67.08 o
  10   6  17      224.66      224.62     60.08 o
  12   6  17       33.03       26.28     65.99 o
 -21   7  17      128.81      162.58     54.25 o
 -19   7  17      366.58      439.88     53.22 o
 -17   7  17      582.03      528.94     68.36 o
 -15   7  17       24.36       29.26     46.23 o
 -13   7  17      517.13      479.03     51.26 o
 -11   7  17      652.85      581.06     38.75 o
  -9   7  17      388.04      404.10     36.89 o
  -7   7  17     3409.32     3253.26     71.15 o
  -5   7  17      613.03      560.44     37.68 o
  -3   7  17     1555.76     1534.23     45.87 o
  -1   7  17     1181.60     1232.35     53.20 o
   1   7  17      286.72      301.18     38.18 o
   3   7  17     1192.26     1196.40     48.71 o
   5   7  17     1536.86     1582.25     65.97 o
   7   7  17        3.40       15.14     44.12 o
   9   7  17       42.58       68.01     48.57 o
  11   7  17      311.45      336.91     52.63 o
  13   7  17      104.97      109.86     67.72 o
 -22   8  17       24.83       78.84     81.39 o
 -20   8  17       34.15       75.59     48.82 o
 -18   8  17        8.80       42.41     46.05 o
 -16   8  17       79.72       77.77     58.87 o
 -14   8  17       38.96       33.98     48.29 o
 -12   8  17        1.97       39.36     35.37 o
 -10   8  17      683.70      737.02     42.36 o
  -8   8  17      203.01      154.56     34.61 o
  -6   8  17     2020.93     1998.05     52.43 o
  -4   8  17     1084.96      902.90     41.88 o
  -2   8  17       19.51       18.75     30.53 o
   0   8  17      178.71      118.36     37.82 o
   2   8  17      135.13      119.52     36.71 o
   4   8  17      469.09      436.01     41.19 o
   6   8  17        0.95      -23.90     48.35 o
   8   8  17       15.17       13.21     51.01 o
  10   8  17       50.20       36.21     52.71 o
  12   8  17      130.99      193.67     72.83 o
 -19   9  17      118.51      121.42     64.32 o
 -17   9  17       36.05       81.78     63.60 o
 -15   9  17      249.08      259.22     54.39 o
 -13   9  17      119.49       61.58     48.01 o
 -11   9  17     1054.10     1122.43     49.10 o
  -9   9  17     1014.22     1070.92     48.23 o
  -7   9  17      872.53      827.29     44.88 o
  -5   9  17     1995.46     1988.76     54.13 o
  -3   9  17     1170.31     1190.48     45.90 o
  -1   9  17      280.30      293.88     41.56 o
   1   9  17      991.06      907.49     47.81 o
   3   9  17      334.00      355.24     42.11 o
   5   9  17      245.53      250.46     42.44 o
   7   9  17      145.47      186.88     52.07 o
   9   9  17      285.57      311.51     55.33 o
  11   9  17      526.95      685.80     66.34 o
 -18  10  17      379.87      440.96     64.77 o
 -16  10  17      103.74       48.58     50.64 o
 -14  10  17        1.26        0.89     50.56 o
 -12  10  17      351.61      338.66     43.21 o
 -10  10  17       40.38       49.15     38.68 o
  -8  10  17       26.75       21.33     38.44 o
  -6  10  17       27.11       30.15     35.59 o
  -4  10  17      622.79      573.93     43.09 o
  -2  10  17       12.76       41.28     39.53 o
   0  10  17     1216.00     1205.81     53.73 o
   2  10  17      202.04      175.14     39.83 o
   4  10  17       47.07       58.09     40.27 o
   6  10  17      223.37      123.00     72.29 o
   8  10  17        6.83        1.40     51.59 o
  10  10  17        2.06       -0.54     53.27 o
 -17  11  17      144.68      124.55     58.56 o
 -15  11  17        1.96      -14.62     54.22 o
 -13  11  17       48.50       37.74     40.77 o
 -11  11  17      361.40      362.78     45.80 o
  -9  11  17      141.85      175.10     41.57 o
  -7  11  17       35.20       92.29     40.46 o
  -5  11  17       21.62       24.56     37.65 o
  -3  11  17      339.49      314.50     49.38 o
  -1  11  17      441.37      520.59     48.40 o
   1  11  17        1.50       22.08     43.14 o
   3  11  17       89.30       83.03     41.16 o
   5  11  17      418.17      437.86     47.83 o
   7  11  17       51.59       55.98     54.85 o
   9  11  17        5.54      -18.93     94.59 o
 -16  12  17      668.92      897.84     68.30 o
 -14  12  17       24.12       19.38     43.85 o
 -12  12  17      107.12      129.06     45.91 o
 -10  12  17      611.30      630.13     49.76 o
  -8  12  17      361.90      324.02     46.57 o
  -6  12  17      148.08      166.24     42.75 o
  -4  12  17      491.15      562.45     47.45 o
  -2  12  17      784.27      835.49     55.15 o
   0  12  17      112.70      115.52     46.26 o
   2  12  17        8.85       29.02     43.33 o
   4  12  17      110.75       80.43     46.59 o
   6  12  17      395.24      415.84     48.36 o
 -13  13  17        7.99       -3.83     44.96 o
 -11  13  17        0.27        7.30     44.94 o
  -9  13  17        6.06       27.54     44.21 o
  -7  13  17      122.16      159.68     46.40 o
  -5  13  17      154.96      190.62     51.64 o
  -3  13  17      180.14      227.00     50.27 o
  -1  13  17      331.35      343.36     49.38 o
   1  13  17       18.64       26.03     48.11 o
   3  13  17        3.97        3.72     46.64 o
   5  13  17       23.03       23.36     48.43 o
 -14  14  17        1.93       26.39     80.79 o
 -12  14  17      282.30      349.17     57.09 o
 -10  14  17      207.19      247.63     53.86 o
  -8  14  17      922.35     1051.75     72.00 o
  -6  14  17      615.83      676.53     62.46 o
  -4  14  17       67.11      101.73     48.31 o
  -2  14  17      944.31     1013.66     59.97 o
   0  14  17      645.85      865.65     57.83 o
   2  14  17      344.82      332.36     55.68 o
   4  14  17      217.37      177.72     85.20 o
  -9  15  17      445.47      588.45    101.11 o
  -7  15  17      376.15      452.72     62.99 o
  -5  15  17      123.12      163.81     52.24 o
  -3  15  17       64.61       85.99     50.45 o
  -1  15  17        7.49       31.77     52.17 o
   1  15  17      198.47      252.80     77.90 o
   3  15  17      373.12      592.91    108.67 o
  -6  16  17       10.03      216.66    135.79 o
  -4  16  17       54.90      204.43    127.27 o
 -22   0  18      283.09      257.95     97.07 o
 -20   0  18      152.43      151.68     79.89 o
 -18   0  18      366.55      285.02     83.55 o
 -16   0  18      901.77      702.02     85.63 o
 -14   0  18     1433.25     1248.59    181.69 o
 -12   0  18     2445.61     1967.21    183.56 o
 -10   0  18       58.21       36.40     41.77 o
  -8   0  18     1322.97     1420.91     60.72 o
  -6   0  18     5350.30     5555.90     71.80 o
  -4   0  18     3801.59     3750.31     78.33 o
  -2   0  18    12415.31    12207.33    131.71 o
   0   0  18    13554.92    14233.69    162.96 o
   2   0  18     2367.58     2068.68    162.33 o
   4   0  18     5995.20     5564.17    500.16 o
   6   0  18     2872.30     2954.30     78.91 o
   8   0  18        7.85       14.14     65.33 o
  10   0  18       98.05       47.74     68.38 o
  12   0  18      308.93      316.48     85.64 o
  14   0  18      105.43      188.82     90.09 o
 -23   1  18       49.75       29.55     66.14 o
 -21   1  18       12.32       77.57     60.67 o
 -19   1  18      169.02      187.13     55.50 o
 -17   1  18      261.92      185.82     52.74 o
 -15   1  18       14.02       34.25     47.42 o
 -13   1  18       29.83       26.65     32.48 o
 -11   1  18      355.02      324.20     34.42 o
  -9   1  18     5440.35     5381.43     66.79 o
  -7   1  18     1756.46     1714.74     36.79 o
  -5   1  18     1508.41     1390.90     35.05 o
  -3   1  18        5.44       20.66     25.21 o
  -1   1  18      137.16      142.55     25.43 o
   1   1  18      847.97      843.25     34.75 o
   3   1  18     1007.94      973.75     41.96 o
   5   1  18      107.37       97.07     39.18 o
   7   1  18      197.62      226.95     39.11 o
   9   1  18       46.50       21.82     38.82 o
  11   1  18        2.44       -3.78     55.25 o
  13   1  18       83.61      107.54     62.68 o
 -22   2  18      103.85      115.54     64.47 o
 -20   2  18      129.47      194.37     61.41 o
 -18   2  18       49.34       48.57     52.23 o
 -16   2  18      543.97      595.45     63.01 o
 -14   2  18      403.11      347.29     44.17 o
 -12   2  18       48.39       10.07     37.25 o
 -10   2  18       55.92       57.88     35.08 o
  -8   2  18        5.03        8.30     22.68 o
  -6   2  18       62.47       73.63     23.14 o
  -4   2  18      880.87      874.40     30.38 o
  -2   2  18       87.85       82.48     25.09 o
   0   2  18       72.16       60.87     21.00 o
   2   2  18     1807.98     1728.78     97.66 o
   4   2  18     1267.06     1173.30     50.15 o
   6   2  18       25.68       43.49     37.52 o
   8   2  18      183.42      207.59     41.31 o
  10   2  18      131.34       87.75     43.32 o
  12   2  18      240.74      247.06     47.41 o
  14   2  18      161.45      232.12     64.36 o
 -23   3  18      132.05      202.14     94.14 o
 -21   3  18       20.25       -1.52     60.74 o
 -19   3  18       33.29       -3.89     60.92 o
 -17   3  18       13.92       15.94     54.15 o
 -15   3  18       38.65        3.25     49.83 o
 -13   3  18      934.60      859.88     53.92 o
 -11   3  18     1564.20     1558.60    100.12 o
  -9   3  18      415.12      385.93     39.85 o
  -7   3  18      308.66      266.84     28.89 o
  -5   3  18     2384.20     2365.85     76.26 o
  -3   3  18     1614.23     1477.70     40.42 o
  -1   3  18     2713.18     2851.11     88.66 o
   1   3  18     1617.18     1707.24     43.38 o
   3   3  18      285.42      218.88     37.92 o
   5   3  18     2657.43     2719.45     89.58 o
   7   3  18      895.94      908.02     50.59 o
   9   3  18      361.03      333.77     44.37 o
  11   3  18      218.69      206.93     45.77 o
  13   3  18       13.26       19.75     50.70 o
  15   3  18       78.54        8.49     77.82 o
 -22   4  18       54.08       66.38     65.59 o
 -20   4  18        0.58      -11.78     62.02 o
 -18   4  18       62.23       56.78     53.57 o
 -16   4  18       64.46       28.83     52.99 o
 -14   4  18       54.50       13.96     42.60 o
 -12   4  18       39.85       51.85     41.12 o
 -10   4  18     1528.92     1612.17     56.18 o
  -8   4  18      337.49      333.48     32.20 o
  -6   4  18      703.04      742.87     35.67 o
  -4   4  18      292.47      211.80     29.04 o
  -2   4  18       11.71       -6.67     26.76 o
   0   4  18      102.50       65.65     36.35 o
   2   4  18     1520.23     1476.61     52.44 o
   4   4  18      121.05       81.40     54.90 o
   6   4  18        3.35       -0.62     39.97 o
   8   4  18       99.73       69.38     41.66 o
  10   4  18       37.21       40.69     41.65 o
  12   4  18        1.12      -14.38     45.22 o
  14   4  18        0.89       -9.20     56.56 o
 -21   5  18       54.62       60.92     64.58 o
 -19   5  18       18.42      -18.18     58.56 o
 -17   5  18      219.97      185.85     60.84 o
 -15   5  18      183.37      204.64     44.97 o
 -13   5  18      309.79      230.48     46.02 o
 -11   5  18     1257.73     1113.42     54.10 o
  -9   5  18     1421.71     1386.37     44.21 o
  -7   5  18      420.86      393.01     34.40 o
  -5   5  18      221.69      209.27     31.62 o
  -3   5  18      643.02      687.93     35.58 o
  -1   5  18       32.58       40.84     35.08 o
   1   5  18      129.29      151.81     34.41 o
   3   5  18      536.69      630.65     39.81 o
   5   5  18      328.87      212.98     62.08 o
   7   5  18       65.58      112.63     54.68 o
   9   5  18       59.41      104.77     53.80 o
  11   5  18       14.19       29.28     63.15 o
  13   5  18       47.24       54.83     65.26 o
 -22   6  18      121.02       82.82     98.88 o
 -20   6  18       49.17       59.91     69.87 o
 -18   6  18        5.57       53.44     59.47 o
 -16   6  18       36.10       50.56     53.59 o
 -14   6  18      215.55      225.60     46.90 o
 -12   6  18     1111.42     1079.91     55.92 o
 -10   6  18       29.76       18.09     31.88 o
  -8   6  18     1268.56     1221.29     73.68 o
  -6   6  18     1836.43     1861.07     48.83 o
  -4   6  18       47.27       38.57     29.37 o
  -2   6  18     2741.66     2704.47     54.34 o
   0   6  18     2978.26     2978.93     63.28 o
   2   6  18       78.47       80.86     35.01 o
   4   6  18      406.86      379.41     50.15 o
   6   6  18      336.86      309.74     50.24 o
   8   6  18       23.94       22.48     45.91 o
  10   6  18      251.60      312.34     67.12 o
  12   6  18       95.13       60.16     64.97 o
 -21   7  18      127.59      182.51    100.31 o
 -19   7  18      558.92      567.40     71.36 o
 -17   7  18      498.43      493.81     67.98 o
 -15   7  18        0.52        8.70     46.80 o
 -13   7  18      183.12      173.54     45.21 o
 -11   7  18       21.53       23.13     33.06 o
  -9   7  18       18.01        0.25     32.24 o
  -7   7  18      268.73      314.42     37.12 o
  -5   7  18      438.62      514.82     37.90 o
  -3   7  18        8.45       24.08     31.28 o
  -1   7  18        5.48       -0.07     38.19 o
   1   7  18      147.81      119.96     37.30 o
   3   7  18      347.32      328.48     40.24 o
   5   7  18      409.82      442.99     55.56 o
   7   7  18       61.13       56.00     46.10 o
   9   7  18       53.51       43.29     49.96 o
  11   7  18       33.83       30.37     51.19 o
 -20   8  18      100.52      161.41     69.47 o
 -18   8  18       49.20       91.01     63.95 o
 -16   8  18      295.65      292.19     55.01 o
 -14   8  18      304.30      259.57     50.05 o
 -12   8  18      584.92      533.84     52.72 o
 -10   8  18     1157.77     1163.66     48.34 o
  -8   8  18     1100.48     1122.22     47.12 o
  -6   8  18      735.31      745.38     43.87 o
  -4   8  18      489.49      570.94     38.78 o
  -2   8  18        7.08        4.76     39.23 o
   0   8  18      103.84      128.72     39.74 o
   2   8  18      590.48      663.06     45.14 o
   4   8  18      532.61      518.65     43.87 o
   6   8  18      539.11      450.05     63.24 o
   8   8  18      131.43      208.21     50.92 o
  10   8  18      307.86      346.06     56.31 o
 -19   9  18      311.86      423.58     74.66 o
 -17   9  18      145.19      163.91     55.20 o
 -15   9  18      150.31      219.96     54.35 o
 -13   9  18       52.11       27.92     47.84 o
 -11   9  18       49.87       44.88     37.86 o
  -9   9  18       50.44       43.95     36.11 o
  -7   9  18       98.85       89.36     34.71 o
  -5   9  18      252.86      290.41     38.15 o
  -3   9  18      243.33      245.25     36.98 o
  -1   9  18      645.67      652.72     46.03 o
   1   9  18      983.73      984.83     49.36 o
   3   9  18      193.53      173.95     41.25 o
   5   9  18      150.73       73.91     54.07 o
   7   9  18      120.52      130.18     50.93 o
   9   9  18        2.74       12.52     54.97 o
 -18  10  18        3.16        2.63     60.55 o
 -16  10  18      120.88      118.62     57.56 o
 -14  10  18      156.73      130.94     53.22 o
 -12  10  18      184.41      202.08     40.69 o
 -10  10  18        4.52        1.36     38.92 o
  -8  10  18       50.44       69.62     38.60 o
  -6  10  18     1205.74     1363.83     53.01 o
  -4  10  18     1098.29     1035.66     49.37 o
  -2  10  18       91.90      112.06     41.60 o
   0  10  18      194.34      268.58     43.02 o
   2  10  18        2.41       17.71     41.97 o
   4  10  18       19.14       18.46     39.48 o
   6  10  18       18.00       28.26     50.86 o
   8  10  18        1.25        8.38     50.64 o
 -17  11  18       53.69        6.64     67.78 o
 -15  11  18        3.49       37.86     55.83 o
 -13  11  18        3.78       11.83     43.57 o
 -11  11  18      865.06      923.70     53.39 o
  -9  11  18      812.59      879.83     51.70 o
  -7  11  18      100.17      127.73     41.41 o
  -5  11  18       25.93       60.22     40.18 o
  -3  11  18     1066.94     1247.43     58.04 o
  -1  11  18     1127.60     1032.19     55.44 o
   1  11  18      695.81      676.15     51.79 o
   3  11  18        2.85        1.03     43.38 o
   5  11  18        2.09      -24.25     42.71 o
   7  11  18        4.25       15.06     54.09 o
 -14  12  18       25.00       -5.09     58.42 o
 -12  12  18      122.82      113.25     43.88 o
 -10  12  18       44.61       31.85     43.20 o
  -8  12  18        2.66        7.54     42.43 o
  -6  12  18       33.26       18.72     41.47 o
  -4  12  18        6.81        5.29     49.15 o
  -2  12  18        0.29       21.31     44.99 o
   0  12  18       19.53       31.20     42.88 o
   2  12  18        0.84       21.47     46.68 o
   4  12  18       38.03       29.39     44.21 o
   6  12  18        1.51       18.40     58.06 o
 -13  13  18        3.83        4.72     49.80 o
 -11  13  18      267.06      313.30     50.59 o
  -9  13  18      464.48      551.93     51.93 o
  -7  13  18      669.62      702.26     52.97 o
  -5  13  18      246.67      320.97     56.79 o
  -3  13  18      433.48      483.74     54.85 o
  -1  13  18      634.36      611.49     55.67 o
   1  13  18       40.55       51.07     48.41 o
   3  13  18       33.82       49.89     49.07 o
   5  13  18      240.41      246.23     90.20 o
 -12  14  18       18.16       -1.49     65.14 o
 -10  14  18       33.20       61.10     49.47 o
  -8  14  18       15.32       47.39     54.20 o
  -6  14  18      184.85      223.17     56.00 o
  -4  14  18      299.02      395.00     52.84 o
  -2  14  18      369.66      490.98     54.72 o
   0  14  18      638.93      638.90     59.97 o
   2  14  18      336.47      521.22     95.04 o
   4  14  18      111.61      165.52     92.87 o
  -5  15  18      200.86      460.21    128.27 o
  -3  15  18       26.05      232.08    135.45 o
 -21   1  19      364.44      380.96     66.14 o
 -19   1  19      212.14      160.06     56.85 o
 -17   1  19      264.74      200.55     56.14 o
 -15   1  19      586.28      520.31     58.32 o
 -13   1  19      903.79      778.96     48.42 o
 -11   1  19      548.36      544.37     37.54 o
  -9   1  19     1476.40     1474.56     46.85 o
  -7   1  19     3802.85     3765.51     84.49 o
  -5   1  19     3370.51     3328.56     48.20 o
  -3   1  19      145.37      156.01     27.13 o
  -1   1  19      149.34      156.65     25.89 o
   1   1  19      962.02     1010.98     65.50 o
   3   1  19     1007.97      990.92     49.65 o
   5   1  19      920.46      824.63     48.89 o
   7   1  19       24.77       58.72     37.73 o
   9   1  19       11.48       30.68     53.38 o
  11   1  19       32.47       18.54     57.82 o
  13   1  19      219.78      248.11     66.57 o
 -22   2  19       38.30       54.62     69.70 o
 -20   2  19      227.79      263.87     68.45 o
 -18   2  19       32.27       36.12     57.56 o
 -16   2  19      357.30      329.39     58.24 o
 -14   2  19      558.90      525.69     49.68 o
 -12   2  19     1150.11     1166.99     53.69 o
 -10   2  19     3269.70     3034.54    161.95 o
  -8   2  19      674.18      607.66     42.05 o
  -6   2  19      127.97      110.05     27.04 o
  -4   2  19      602.23      559.23     28.31 o
  -2   2  19       36.49       37.31     25.06 o
   0   2  19       38.06       55.48     30.54 o
   2   2  19       51.22       49.74     36.00 o
   4   2  19      329.67      295.96     40.51 o
   6   2  19      410.62      425.35     44.80 o
   8   2  19        3.97       29.26     40.57 o
  10   2  19       95.80       89.40     45.70 o
  12   2  19       43.44       78.30     62.61 o
  14   2  19       20.35       37.26     81.60 o
 -21   3  19       20.42       13.19     60.27 o
 -19   3  19      181.29      173.42     61.58 o
 -17   3  19       14.05       33.05     53.10 o
 -15   3  19       81.15       52.73     42.32 o
 -13   3  19      215.31      190.02     44.05 o
 -11   3  19      133.77       99.98     38.77 o
  -9   3  19       11.96       -2.02     36.16 o
  -7   3  19      127.59       94.76     27.19 o
  -5   3  19     2063.46     2009.06     78.48 o
  -3   3  19      766.68      713.98     34.95 o
  -1   3  19        2.51       22.02     33.00 o
   1   3  19       70.90      110.92     36.67 o
   3   3  19      216.76      237.18     40.20 o
   5   3  19       10.87        9.75     39.83 o
   7   3  19       35.64       11.95     40.41 o
   9   3  19      233.63      293.12     46.64 o
  11   3  19      218.25      229.71     50.18 o
  13   3  19        5.38      -12.00     59.86 o
 -22   4  19       11.65       12.16     94.20 o
 -20   4  19       12.67      -26.77     63.45 o
 -18   4  19       64.97       24.32     60.72 o
 -16   4  19       79.24       56.43     47.49 o
 -14   4  19       67.39       54.47     45.43 o
 -12   4  19     1535.60     1613.14     60.17 o
 -10   4  19     1253.56     1245.90     54.90 o
  -8   4  19       53.43       70.42     30.06 o
  -6   4  19      110.13      160.31     30.98 o
  -4   4  19       37.24       59.28     28.92 o
  -2   4  19     1191.29     1186.95     40.49 o
   0   4  19     1223.29     1311.88     51.28 o
   2   4  19       79.11      111.16     59.63 o
   4   4  19      296.81      269.42     60.27 o
   6   4  19      305.11      183.52     64.08 o
   8   4  19      176.41      193.23     56.45 o
  10   4  19        2.12       -0.78     56.51 o
  12   4  19        1.15       -9.15     61.20 o
 -21   5  19        9.42       24.37     62.57 o
 -19   5  19        0.76       -1.32     64.39 o
 -17   5  19       76.27       38.54     46.66 o
 -15   5  19      898.17      779.98     54.60 o
 -13   5  19     1546.80     1410.61     60.51 o
 -11   5  19      142.26      141.12     43.13 o
  -9   5  19      173.00      214.29     33.26 o
  -7   5  19       14.52       15.97     30.39 o
  -5   5  19       24.27       20.75     29.98 o
  -3   5  19      110.56      125.23     29.89 o
  -1   5  19      176.08      173.97     39.24 o
   1   5  19      172.11      128.30     33.55 o
   3   5  19      101.27       71.97     43.84 o
   5   5  19       44.89       16.98     59.98 o
   7   5  19        3.54       48.89     94.40 o
   9   5  19       29.43       61.40     58.32 o
  11   5  19       60.38       81.03     63.12 o
 -20   6  19       80.39      106.77     62.58 o
 -18   6  19      319.97      221.03     65.54 o
 -16   6  19      985.35     1001.79     60.94 o
 -14   6  19      844.82      789.47     56.95 o
 -12   6  19      184.40      148.82     47.46 o
 -10   6  19       39.96       44.49     42.10 o
  -8   6  19      253.09      219.36     34.83 o
  -6   6  19      536.76      549.99     37.74 o
  -4   6  19     1683.42     1686.47     48.09 o
  -2   6  19      857.23      772.29     49.26 o
   0   6  19      180.36      184.01     38.40 o
   2   6  19      648.33      597.45     42.35 o
   4   6  19     1609.04     1573.14     69.06 o
   6   6  19      836.53      703.40     56.14 o
   8   6  19      170.80      193.76     51.11 o
  10   6  19       18.60       50.55     50.60 o
 -19   7  19       10.22       21.51     61.97 o
 -17   7  19      191.38      219.21     54.18 o
 -15   7  19       88.93       76.88     49.59 o
 -13   7  19      345.66      353.94     51.37 o
 -11   7  19      915.40      976.21     58.46 o
  -9   7  19      835.67      838.30     43.32 o
  -7   7  19     2765.44     2777.37     60.43 o
  -5   7  19      526.69      554.12     39.15 o
  -3   7  19        5.23        7.82     32.18 o
  -1   7  19      814.96      838.77     47.35 o
   1   7  19     1135.61     1132.58     50.40 o
   3   7  19      184.77      166.33     39.14 o
   5   7  19      400.42      363.10     54.98 o
   7   7  19      102.68      158.80     50.25 o
   9   7  19      104.21      102.95     54.68 o
 -18   8  19      120.03      161.39     55.94 o
 -16   8  19        1.21       40.35     53.52 o
 -14   8  19       19.93       22.39     47.63 o
 -12   8  19       10.12        8.73     47.01 o
 -10   8  19      261.01      236.36     38.85 o
  -8   8  19      260.52      249.34     38.58 o
  -6   8  19      167.66      177.45     36.65 o
  -4   8  19        5.21       11.96     34.28 o
  -2   8  19       84.12       76.58     42.00 o
   0   8  19       22.26       22.53     39.33 o
   2   8  19       57.49       31.75     37.94 o
   4   8  19       28.24       13.47     50.68 o
   6   8  19       25.09       16.86     52.00 o
   8   8  19       29.04       60.19     52.99 o
 -17   9  19      390.74      436.71     64.53 o
 -15   9  19      442.64      473.34     58.15 o
 -13   9  19      190.32      172.90     50.98 o
 -11   9  19      550.30      532.76     44.54 o
  -9   9  19      503.42      489.47     43.95 o
  -7   9  19      108.71      104.27     37.22 o
  -5   9  19     1459.71     1471.55     53.06 o
  -3   9  19      538.13      495.31     50.59 o
  -1   9  19       21.38       50.06     40.72 o
   1   9  19      231.13      217.09     42.97 o
   3   9  19      174.35      199.22     43.01 o
   5   9  19       73.81       30.24     52.38 o
   7   9  19      172.69      185.66     55.08 o
 -16  10  19        3.37       14.03     59.53 o
 -14  10  19       86.24      102.66     53.51 o
 -12  10  19       92.59      124.00     55.17 o
 -10  10  19      213.17      186.26     41.67 o
  -8  10  19       60.09       52.53     41.06 o
  -6  10  19       13.50        6.36     38.48 o
  -4  10  19       42.78       34.16     46.74 o
  -2  10  19      196.63      231.54     45.35 o
   0  10  19      549.77      585.49     50.23 o
   2  10  19        1.63       22.73     44.08 o
   4  10  19       66.83       44.74     53.29 o
   6  10  19        0.89      -33.17     55.29 o
 -15  11  19       68.86      101.34     62.06 o
 -13  11  19        3.28        9.12     56.28 o
 -11  11  19        6.68       29.11     42.48 o
  -9  11  19      375.54      420.46     48.66 o
  -7  11  19      129.73       90.25     41.39 o
  -5  11  19      224.39      223.59     49.50 o
  -3  11  19       92.20       98.84     49.74 o
  -1  11  19      436.79      450.20     50.75 o
   1  11  19       85.57      123.03     46.81 o
   3  11  19       14.57       10.41     44.28 o
   5  11  19       23.82      -16.37     55.45 o
 -14  12  19      658.52      742.71     68.25 o
 -12  12  19      302.19      306.79     48.47 o
 -10  12  19      879.59      959.65     56.54 o
  -8  12  19      501.11      536.46     51.38 o
  -6  12  19       34.43       12.35     42.85 o
  -4  12  19      253.11      339.09     49.66 o
  -2  12  19      446.14      546.37     58.28 o
   0  12  19      300.25      256.20     50.63 o
   2  12  19       15.15        1.96     48.72 o
   4  12  19        8.20        0.91     46.79 o
 -13  13  19       53.89       70.24    103.12 o
 -11  13  19       14.05       30.61     46.56 o
  -9  13  19        7.64       15.18     50.68 o
  -7  13  19        0.35        1.40     45.75 o
  -5  13  19        2.08       14.68     57.70 o
  -3  13  19       20.80       59.37     48.72 o
  -1  13  19      193.30      224.14     51.28 o
   1  13  19      122.41      142.91     51.20 o
   3  13  19       71.15      123.65     86.90 o
 -10  14  19      200.21      244.78     74.79 o
  -8  14  19      230.01      209.26     95.87 o
  -6  14  19      626.50      765.12     77.05 o
  -4  14  19      629.90      698.37     60.82 o
  -2  14  19      500.14      539.46     79.30 o
   0  14  19      472.96      555.03    104.33 o
   2  14  19       74.21       36.97     94.00 o
 -22   0  20      136.14       97.09     93.01 o
 -20   0  20      290.78      237.43     94.53 o
 -18   0  20      714.20      637.09    101.84 o
 -16   0  20      386.19      237.60     83.70 o
 -14   0  20      587.00      466.49     78.92 o
 -12   0  20      119.38      135.56     48.13 o
 -10   0  20      857.51      882.37     61.47 o
  -8   0  20     1917.55     1680.53    131.14 o
  -6   0  20     4619.25     4337.65    416.15 o
  -4   0  20     1886.20     1760.01    158.41 o
  -2   0  20      351.43      288.20     39.94 o
   0   0  20     1883.50     1722.99    227.27 o
   2   0  20     2932.35     2887.01     84.47 o
   4   0  20     1360.16     1381.29     97.81 o
   6   0  20     1011.61     1089.07     94.81 o
   8   0  20       13.95       12.32     72.99 o
  10   0  20       10.56      -31.95     82.54 o
  12   0  20       10.18        2.19     84.56 o
 -21   1  20       20.38       94.52     61.59 o
 -19   1  20        0.28       28.42     59.38 o
 -17   1  20      215.75      198.58     47.35 o
 -15   1  20       80.41       83.52     41.83 o
 -13   1  20       69.10       68.54     38.67 o
 -11   1  20        0.65       12.31     36.66 o
  -9   1  20     1780.67     1724.05     86.10 o
  -7   1  20       30.02       27.94     30.81 o
  -5   1  20       36.06       43.35     24.91 o
  -3   1  20      285.41      302.92     30.46 o
  -1   1  20        3.37       26.29     27.53 o
   1   1  20       29.68       29.48     37.36 o
   3   1  20      131.83      174.57     41.52 o
   5   1  20      194.32      154.43     42.53 o
   7   1  20       70.08       38.18     50.10 o
   9   1  20        0.30      -17.47     57.85 o
  11   1  20        0.61       -0.36     58.74 o
  13   1  20       16.32        6.50     79.65 o
 -20   2  20       40.20       80.36     66.52 o
 -18   2  20       45.85       27.33     57.44 o
 -16   2  20      470.97      508.99     52.83 o
 -14   2  20      702.00      666.67     51.97 o
 -12   2  20      966.94      896.34     51.64 o
 -10   2  20     1702.54     1617.09     58.85 o
  -8   2  20       32.71       65.02     35.87 o
  -6   2  20      968.85      863.29     37.67 o
  -4   2  20       10.31       15.34     27.11 o
  -2   2  20        6.82        2.51     29.83 o
   0   2  20        4.31       -2.77     29.12 o
   2   2  20      220.52      262.12     42.20 o
   4   2  20      536.30      466.45     47.27 o
   6   2  20        1.76       55.80     41.12 o
   8   2  20      119.20      123.99     44.44 o
  10   2  20      175.67      218.34     62.78 o
  12   2  20      299.49      335.95     67.20 o
 -21   3  20      267.67      220.21     70.83 o
 -19   3  20      314.64      311.16     67.11 o
 -17   3  20      461.88      446.86     55.00 o
 -15   3  20       38.54       42.24     42.92 o
 -13   3  20       13.54       39.28     41.10 o
 -11   3  20      496.37      511.01     46.46 o
  -9   3  20       27.99       18.01     36.32 o
  -7   3  20      550.43      615.78     35.16 o
  -5   3  20      726.57      732.78     36.36 o
  -3   3  20       15.15        4.72     26.66 o
  -1   3  20      175.74      196.85     36.60 o
   1   3  20      153.17      155.66     58.22 o
   3   3  20      177.42      129.39     58.45 o
   5   3  20     1649.86     1640.78     84.47 o
   7   3  20       33.90      132.44     53.69 o
   9   3  20        1.73       24.21     56.56 o
  11   3  20      115.28      113.11     60.44 o
 -20   4  20      158.38      148.17     67.35 o
 -18   4  20        0.18      -24.93     49.91 o
 -16   4  20       69.58       39.26     46.99 o
 -14   4  20       72.99       37.65     46.71 o
 -12   4  20       71.07       90.71     41.07 o
 -10   4  20        6.02       23.46     40.00 o
  -8   4  20      152.49      112.39     32.11 o
  -6   4  20     2461.11     2375.06     52.31 o
  -4   4  20       47.02       54.70     29.89 o
  -2   4  20        4.99       19.05     35.53 o
   0   4  20       42.35       59.71     32.18 o
   2   4  20       72.86       43.86     58.67 o
   4   4  20       48.57       51.12     59.55 o
   6   4  20        3.97      -50.00     62.47 o
   8   4  20      200.12      260.95     62.40 o
  10   4  20        8.47      -18.40     59.65 o
  12   4  20       17.24      -27.34     83.63 o
 -19   5  20      168.33      150.16     66.56 o
 -17   5  20      139.13       87.13     49.00 o
 -15   5  20      665.71      695.44     55.08 o
 -13   5  20      396.61      407.42     50.98 o
 -11   5  20      561.38      519.02     50.24 o
  -9   5  20      247.59      252.81     43.29 o
  -7   5  20       74.82       93.41     31.75 o
  -5   5  20      542.26      507.51     46.73 o
  -3   5  20     1347.16     1382.96     44.78 o
  -1   5  20      877.35      870.92     43.85 o
   1   5  20      338.40      367.60     37.70 o
   3   5  20      154.68      207.38     46.81 o
   5   5  20      207.62      133.74     49.91 o
   7   5  20       56.76       92.96     64.50 o
   9   5  20       53.07      112.52     58.69 o
  11   5  20        0.92       24.01     94.14 o
 -20   6  20      166.38      150.91     75.03 o
 -18   6  20       39.65       49.02     51.01 o
 -16   6  20      157.87      198.69     50.67 o
 -14   6  20        6.79       16.70     46.70 o
 -12   6  20      449.48      481.21     52.30 o
 -10   6  20      779.85      784.46     54.43 o
  -8   6  20      565.14      528.29     39.10 o
  -6   6  20      808.88      827.15     42.22 o
  -4   6  20      133.41      130.77     33.18 o
  -2   6  20      164.96      129.32     41.73 o
   0   6  20     1344.81     1298.99     56.31 o
   2   6  20      416.40      433.16     53.58 o
   4   6  20      352.86      286.31     54.51 o
   6   6  20      107.22      141.49     87.48 o
   8   6  20       62.67      108.71     52.96 o
  10   6  20       30.86       58.10     66.48 o
 -19   7  20      524.72      509.08     62.91 o
 -17   7  20      288.88      307.54     56.20 o
 -15   7  20       10.33       33.94     51.38 o
 -13   7  20        0.95        5.13     46.55 o
 -11   7  20       15.57        9.73     48.16 o
  -9   7  20        2.37       25.18     34.99 o
  -7   7  20      144.22      124.64     36.14 o
  -5   7  20     1108.25     1235.54     48.38 o
  -3   7  20      323.78      196.06     43.52 o
  -1   7  20       23.06       43.65     39.26 o
   1   7  20      223.73      281.15     41.85 o
   3   7  20       83.00       73.58     51.75 o
   5   7  20      181.30      172.25     54.47 o
   7   7  20      126.63      140.91     52.72 o
   9   7  20       20.53       30.85     55.47 o
 -18   8  20      431.05      496.29     63.17 o
 -16   8  20     1000.31     1100.04     71.57 o
 -14   8  20      754.25      778.54     65.14 o
 -12   8  20      145.78      142.02     50.73 o
 -10   8  20     1089.15     1118.64     50.68 o
  -8   8  20      865.09      907.98     46.60 o
  -6   8  20      488.36      465.26     41.20 o
  -4   8  20      231.83      209.73     44.49 o
  -2   8  20       22.76       44.22     41.15 o
   0   8  20        7.89       19.72     40.39 o
   2   8  20      407.43      452.47     46.62 o
   4   8  20      478.07      510.00     59.98 o
   6   8  20      396.84      361.23     60.04 o
   8   8  20      713.86      888.24     69.62 o
 -17   9  20      232.72      265.21     57.49 o
 -15   9  20       39.47       73.48     56.09 o
 -13   9  20       26.01       51.98     55.28 o
 -11   9  20       24.88       38.44     51.50 o
  -9   9  20       31.84       42.02     39.52 o
  -7   9  20        1.40        2.04     35.85 o
  -5   9  20       23.92       24.22     39.88 o
  -3   9  20      159.91      146.68     47.16 o
  -1   9  20      169.29      194.06     45.05 o
   1   9  20        0.39       -0.04     41.32 o
   3   9  20       45.68       29.78     53.38 o
   5   9  20      363.94      412.09     75.23 o
   7   9  20       40.89       90.77     57.15 o
 -16  10  20       15.97        4.35     59.53 o
 -14  10  20      119.07      119.26     57.58 o
 -12  10  20        1.94       -8.97     56.10 o
 -10  10  20       82.19       81.48     40.62 o
  -8  10  20       85.54       55.37     42.49 o
  -6  10  20      216.04      227.44     41.63 o
  -4  10  20      330.21      322.45     52.85 o
  -2  10  20      144.01      189.14     61.91 o
   0  10  20      531.99      472.65     51.25 o
   2  10  20       81.84       97.29     45.84 o
   4  10  20       93.33       71.98     57.74 o
   6  10  20        9.57       -6.70     94.41 o
 -15  11  20      169.82      135.11    106.99 o
 -13  11  20      291.13      250.07     59.26 o
 -11  11  20      142.94      127.53     44.68 o
  -9  11  20      171.35      173.47     46.00 o
  -7  11  20        2.72       10.87     42.27 o
  -5  11  20      291.80      382.62     55.83 o
  -3  11  20      951.37      981.36     65.24 o
  -1  11  20      499.58      586.52     54.13 o
   1  11  20      213.78      301.34     50.72 o
   3  11  20        7.04       15.02     44.14 o
 -14  12  20        0.37       14.70    114.54 o
 -12  12  20        0.56       17.19     57.24 o
 -10  12  20       16.30       43.33     47.95 o
  -8  12  20       69.62       71.84     44.38 o
  -6  12  20       28.57       41.30     52.92 o
  -4  12  20       12.82       60.38     59.93 o
  -2  12  20       26.50       49.42     48.02 o
   0  12  20       21.29       37.39     48.17 o
   2  12  20      129.37       76.06     49.43 o
 -11  13  20      251.71      299.50     68.48 o
  -9  13  20      134.18      132.64     55.84 o
  -7  13  20       71.54       93.02     53.93 o
  -5  13  20      295.83      364.51     53.46 o
  -3  13  20       82.48      108.39     51.07 o
  -1  13  20      165.11      274.64     78.88 o
   1  13  20      161.52      191.56     94.33 o
   3  13  20        3.47      -40.81     77.68 o
 -10  14  20        6.29       29.53    108.70 o
 -21   1  21       88.08      137.72     61.79 o
 -19   1  21      366.99      422.05     70.08 o
 -17   1  21      405.46      311.20     66.98 o
 -15   1  21      228.36      202.92     48.73 o
 -13   1  21       16.75       22.01     42.66 o
 -11   1  21       70.37       86.79     38.90 o
  -9   1  21     1294.08     1169.40     82.29 o
  -7   1  21      461.64      435.68     41.89 o
  -5   1  21      360.92      366.01     31.94 o
  -3   1  21      268.90      241.64     34.65 o
  -1   1  21      268.57      264.24     42.07 o
   1   1  21      514.97      480.53     45.91 o
   3   1  21      560.50      545.35     48.05 o
   5   1  21       62.12      100.51     51.17 o
   7   1  21       42.53       47.44     53.22 o
   9   1  21        5.93       18.07     58.73 o
  11   1  21      183.56      245.88     65.05 o
 -20   2  21       30.05       50.40     64.85 o
 -18   2  21        1.92      -13.68     49.90 o
 -16   2  21       17.67        8.10     46.18 o
 -14   2  21       66.59       78.86     43.24 o
 -12   2  21      286.44      286.39     45.27 o
 -10   2  21      249.63      195.54     42.78 o
  -8   2  21      844.98      840.35     47.82 o
  -6   2  21      242.50      229.33     32.04 o
  -4   2  21       98.57       86.46     28.93 o
  -2   2  21       10.54       11.27     33.74 o
   0   2  21      159.10      152.96     58.64 o
   2   2  21       35.63       23.45     57.48 o
   4   2  21      387.62      340.65     62.35 o
   6   2  21      317.73      457.03     58.88 o
   8   2  21      244.52      254.57     91.87 o
  10   2  21       13.26       -1.15     60.45 o
 -19   3  21        4.77       12.05     53.14 o
 -17   3  21       48.43       27.62     48.54 o
 -15   3  21      111.25      103.36     47.63 o
 -13   3  21        0.60       18.17     43.63 o
 -11   3  21      179.55      199.44     44.03 o
  -9   3  21      456.54      471.91     45.15 o
  -7   3  21       39.35       58.97     37.73 o
  -5   3  21       11.50       30.25     29.60 o
  -3   3  21        6.54       13.07     28.72 o
  -1   3  21      135.99      135.17     34.25 o
   1   3  21       50.08       64.47     56.63 o
   3   3  21       48.51       10.94     59.36 o
   5   3  21      107.01       33.00     62.64 o
   7   3  21      169.19      251.48     59.23 o
   9   3  21       45.15       74.41     57.77 o
 -20   4  21        1.70      -23.02     56.52 o
 -18   4  21      170.44      103.71     54.68 o
 -16   4  21      150.69      116.38     48.81 o
 -14   4  21       51.02       53.30     46.76 o
 -12   4  21      314.80      323.64     48.12 o
 -10   4  21     1295.70     1289.15     58.26 o
  -8   4  21       19.96        7.91     40.05 o
  -6   4  21      130.20      191.74     33.58 o
  -4   4  21      461.41      468.03     36.45 o
  -2   4  21      156.50      164.21     39.96 o
   0   4  21      108.64      138.24     34.96 o
   2   4  21      260.44      279.29     49.90 o
   4   4  21      226.76      186.33     62.04 o
   6   4  21        2.56       -8.83     60.76 o
   8   4  21      137.25      176.28     61.08 o
  10   4  21        1.74       -6.01     59.42 o
 -21   5  21        4.67      -73.05    113.95 o
 -19   5  21       32.03       64.32     58.67 o
 -17   5  21       16.74       15.04     51.92 o
 -15   5  21       26.43       52.66     47.69 o
 -13   5  21      128.19      126.06     49.68 o
 -11   5  21        0.37        8.65     45.38 o
  -9   5  21      916.83      800.74     57.52 o
  -7   5  21        1.14      -17.08     32.92 o
  -5   5  21       53.30       17.43     32.76 o
  -3   5  21       89.76      107.12     39.71 o
  -1   5  21       45.55       63.67     37.41 o
   1   5  21      178.96      161.68     48.99 o
   3   5  21      158.63      156.11     50.54 o
   5   5  21        2.40      -23.72     52.48 o
   7   5  21        1.12       15.44     63.48 o
   9   5  21       15.09       11.65     60.58 o
 -20   6  21      494.37      627.02    128.55 o
 -18   6  21      449.74      410.89     58.00 o
 -16   6  21      469.54      456.35     57.12 o
 -14   6  21      163.25      136.12     50.33 o
 -12   6  21       42.67       42.91     44.94 o
 -10   6  21      285.22      283.05     48.50 o
  -8   6  21      974.63      958.55     45.99 o
  -6   6  21      715.00      746.51     42.11 o
  -4   6  21     1273.30     1317.00     57.33 o
  -2   6  21      200.35      192.19     41.50 o
   0   6  21      334.44      375.01     42.23 o
   2   6  21      400.10      462.93     57.01 o
   4   6  21      507.22      509.64     57.71 o
   6   6  21      216.86      248.98     54.08 o
   8   6  21      290.02      310.26     59.78 o
 -19   7  21       30.24       11.20    120.88 o
 -17   7  21        1.72        2.87     56.81 o
 -15   7  21      239.88      207.73     55.72 o
 -13   7  21       95.08      125.59     52.55 o
 -11   7  21      370.70      332.36     53.92 o
  -9   7  21      480.21      412.83     42.12 o
  -7   7  21      497.71      499.99     41.45 o
  -5   7  21      585.38      626.89     43.43 o
  -3   7  21      130.18      111.44     42.88 o
  -1   7  21      620.00      647.93     46.69 o
   1   7  21      601.32      687.12     48.60 o
   3   7  21      128.65      112.24     56.68 o
   5   7  21      123.27       98.10     59.58 o
   7   7  21      108.81       97.67     55.47 o
 -18   8  21      160.80      196.15    119.87 o
 -16   8  21       99.86      118.24     53.31 o
 -14   8  21       27.02       53.06     51.16 o
 -12   8  21       21.03       11.83     52.28 o
 -10   8  21      119.45      121.89     48.82 o
  -8   8  21        0.25       12.95     38.03 o
  -6   8  21        1.13       24.13     36.92 o
  -4   8  21       45.94       73.90     42.75 o
  -2   8  21        1.47       11.96     41.01 o
   0   8  21       10.62       17.95     42.03 o
   2   8  21        5.42       24.68     56.08 o
   4   8  21       25.73       -2.29     58.60 o
   6   8  21       39.64       81.62     51.62 o
 -17   9  21      394.32      470.81    129.52 o
 -15   9  21      530.36      560.66     63.85 o
 -13   9  21      303.97      289.22     56.93 o
 -11   9  21      152.24      141.29     54.54 o
  -9   9  21      546.47      572.45     48.44 o
  -7   9  21      201.77      200.60     41.61 o
  -5   9  21       85.24       63.65     48.94 o
  -3   9  21      434.71      495.29     48.80 o
  -1   9  21      369.73      466.28     60.18 o
   1   9  21       98.23      121.87     43.84 o
   3   9  21      206.68      197.31     61.69 o
   5   9  21      198.46      194.32     63.41 o
 -14  10  21       31.34       47.57     55.90 o
 -12  10  21        1.14       26.32     56.32 o
 -10  10  21        2.80       17.62     42.21 o
  -8  10  21       13.58        3.57     41.58 o
  -6  10  21      128.33      195.31     54.51 o
  -4  10  21      306.84      272.12     53.97 o
  -2  10  21       85.51       35.91     46.16 o
   0  10  21       46.24       70.03     46.73 o
   2  10  21       29.22       34.58     45.96 o
   4  10  21        1.18      -54.07     59.97 o
 -13  11  21      106.62      143.28     81.60 o
 -11  11  21       28.55       48.74     55.79 o
  -9  11  21      110.48      124.97     44.47 o
  -7  11  21        3.56       17.55     54.20 o
  -5  11  21       54.37       48.55     50.86 o
  -3  11  21        1.29       30.29     47.33 o
  -1  11  21      483.33      501.64     54.46 o
   1  11  21      425.97      546.45     53.21 o
 -12  12  21      511.09      524.43    111.79 o
 -10  12  21      487.85      556.48     55.92 o
  -8  12  21       85.58      126.35     50.06 o
  -6  12  21       35.32       42.96     53.25 o
  -4  12  21      134.01      206.00     53.19 o
  -2  12  21       38.64       48.89     50.51 o
   0  12  21       21.72      -17.48     77.62 o
   2  12  21      378.24      491.45     94.29 o
 -11  13  21        1.14        3.55     61.97 o
  -9  13  21       10.58       47.35     66.21 o
  -7  13  21       66.03       37.63     88.14 o
  -5  13  21        6.91       24.48     85.70 o
  -3  13  21        1.85       25.24     84.61 o
  -1  13  21       36.21       15.94     85.71 o
   1  13  21        0.36       22.60     81.78 o
 -20   0  22      552.60      627.20    105.79 o
 -18   0  22      840.36      907.12    112.78 o
 -16   0  22      123.16       55.21     80.64 o
 -14   0  22        5.54       -6.59     78.47 o
 -12   0  22      190.99      236.42     71.68 o
 -10   0  22     2371.08     2411.05    120.05 o
  -8   0  22     1572.15     1459.37     95.33 o
  -6   0  22     3426.92     3622.30    124.01 o
  -4   0  22     2556.41     2581.54    118.77 o
  -2   0  22     2285.11     2104.01    105.32 o
   0   0  22     2194.76     2298.80    109.55 o
   2   0  22     1822.45     1930.21    112.34 o
   4   0  22      512.45      573.25     85.58 o
   6   0  22     1562.85     1726.27    113.52 o
   8   0  22      265.37      272.09     84.77 o
  10   0  22       91.49       59.48     89.28 o
 -19   1  22       55.06      104.61     64.07 o
 -17   1  22        4.69       -8.67     56.41 o
 -15   1  22      117.84      127.19     57.27 o
 -13   1  22      395.36      307.16     58.84 o
 -11   1  22        7.80       26.02     41.66 o
  -9   1  22       60.64       71.13     41.37 o
  -7   1  22      426.88      403.73     43.27 o
  -5   1  22      118.74       72.84     36.31 o
  -3   1  22      290.38      288.15     37.62 o
  -1   1  22        3.05       36.91     55.92 o
   1   1  22       85.26      136.72     55.94 o
   3   1  22      752.23      814.65     73.98 o
   5   1  22      146.76      159.35     53.70 o
   7   1  22      232.45      245.59     59.22 o
   9   1  22      375.28      416.01     68.56 o
  11   1  22        3.31      -44.80     86.96 o
 -20   2  22      225.35      343.49     76.44 o
 -18   2  22      160.01      118.09     59.79 o
 -16   2  22      356.02      380.79     53.21 o
 -14   2  22      361.12      368.44     51.40 o
 -12   2  22       19.88       37.22     43.54 o
 -10   2  22      601.54      602.41     48.71 o
  -8   2  22      668.88      669.80     48.11 o
  -6   2  22      225.61      238.73     40.98 o
  -4   2  22       90.39       56.32     31.04 o
  -2   2  22       18.73       64.35     34.59 o
   0   2  22        4.55       29.30     57.24 o
   2   2  22      257.88      233.71     63.69 o
   4   2  22      211.54      181.12     63.46 o
   6   2  22       84.59      137.28     87.33 o
   8   2  22      148.09      231.02     89.45 o
  10   2  22      138.14      155.26     90.54 o
 -19   3  22      124.01      138.03     57.26 o
 -17   3  22      306.27      344.77     56.61 o
 -15   3  22      121.16      143.56     47.67 o
 -13   3  22      186.04      136.81     46.10 o
 -11   3  22     1813.86     1757.60     65.61 o
  -9   3  22     1804.91     1851.63     63.62 o
  -7   3  22      221.43      232.67     42.79 o
  -5   3  22      152.57      161.92     32.66 o
  -3   3  22       94.31       68.43     37.25 o
  -1   3  22       62.84      103.45     44.29 o
   1   3  22      229.02      286.55     67.05 o
   3   3  22      623.21      563.22     72.44 o
   5   3  22      197.32      130.49     67.23 o
   7   3  22      200.22      252.49     59.68 o
   9   3  22       80.53       95.17     96.98 o
 -20   4  22       15.74        6.04    104.00 o
 -18   4  22        8.86      -38.57     57.02 o
 -16   4  22      119.93       69.76     51.28 o
 -14   4  22      264.44      246.80     49.56 o
 -12   4  22       35.94       55.76     45.87 o
 -10   4  22       55.30       43.67     43.50 o
  -8   4  22      122.03      131.56     43.17 o
  -6   4  22       20.46       -8.51     31.63 o
  -4   4  22       73.15       54.40     36.85 o
  -2   4  22       38.64       57.00     38.65 o
   0   4  22      232.66      286.29     49.75 o
   2   4  22       43.97       60.01     47.78 o
   4   4  22      191.01      164.99     68.04 o
   6   4  22       61.71       79.50     98.20 o
   8   4  22       28.32       66.14     64.42 o
 -21   5  22      147.23      102.06    116.00 o
 -19   5  22      197.20      258.48    107.04 o
 -17   5  22       49.27       27.15     55.22 o
 -15   5  22      395.16      407.16     57.42 o
 -13   5  22      164.22      217.80     50.18 o
 -11   5  22       53.90       36.51     46.70 o
  -9   5  22      362.57      420.07     48.78 o
  -7   5  22       62.81       60.35     32.87 o
  -5   5  22      157.72      112.77     34.21 o
  -3   5  22      381.04      398.80     46.23 o
  -1   5  22       75.13       81.89     37.25 o
   1   5  22       64.64       86.26     51.84 o
   3   5  22      544.20      606.56     58.40 o
   5   5  22      171.82      147.04     62.90 o
   7   5  22       25.83       52.88     52.03 o
   9   5  22        1.60      -10.94     86.90 o
 -20   6  22      190.37      165.44    113.43 o
 -18   6  22        2.86        7.75     54.97 o
 -16   6  22       32.39       12.02     51.92 o
 -14   6  22       67.67       56.05     50.17 o
 -12   6  22      385.06      430.74     53.71 o
 -10   6  22      969.24      934.34     58.11 o
  -8   6  22      547.33      518.79     52.61 o
  -6   6  22      777.91      879.43     45.24 o
  -4   6  22      433.24      444.03     48.42 o
  -2   6  22       81.42       89.05     40.89 o
   0   6  22      728.63      750.28     61.29 o
   2   6  22      204.55      169.04     55.52 o
   4   6  22        4.96       -6.87     52.97 o
   6   6  22       66.20       73.40     52.69 o
   8   6  22      108.49       97.88     87.57 o
 -19   7  22        3.10       -3.43    106.01 o
 -17   7  22      129.75      171.62     60.32 o
 -15   7  22      115.96      151.93     56.00 o
 -13   7  22        6.25       24.56     52.63 o
 -11   7  22       70.36      106.02     51.58 o
  -9   7  22       15.52       56.18     50.79 o
  -7   7  22        0.68       16.37     37.96 o
  -5   7  22       93.13      134.38     45.56 o
  -3   7  22       80.52       60.88     45.48 o
  -1   7  22      218.10      240.63     63.00 o
   1   7  22       82.62      119.13     56.03 o
   3   7  22       56.06       40.45     56.54 o
   5   7  22        0.89      -22.11     68.49 o
 -16   8  22      597.87      647.69     67.49 o
 -14   8  22      498.09      650.59     66.95 o
 -12   8  22       51.18       67.92     53.59 o
 -10   8  22      493.31      495.69     58.40 o
  -8   8  22      719.42      775.06     49.20 o
  -6   8  22      297.67      311.03     52.43 o
  -4   8  22       65.17       66.73     43.62 o
  -2   8  22       63.99       67.43     42.39 o
   0   8  22       28.50       65.85     42.31 o
   2   8  22       33.00       52.86     58.27 o
   4   8  22       65.37       81.01     56.85 o
 -15   9  22      167.95      262.41     78.35 o
 -13   9  22       81.27      124.20     55.12 o
 -11   9  22       20.85       43.06     54.73 o
  -9   9  22      109.12      128.11     41.45 o
  -7   9  22        2.11      -15.89     40.82 o
  -5   9  22      164.10      147.16     49.86 o
  -3   9  22       48.33       58.67     55.76 o
  -1   9  22       58.45       91.72     47.90 o
   1   9  22        9.64        9.77     57.80 o
   3   9  22        1.34        7.96     57.13 o
 -14  10  22       82.70       64.68     73.78 o
 -12  10  22        1.64        8.86     57.06 o
 -10  10  22        1.98        5.09     56.33 o
  -8  10  22       56.07       68.41     44.22 o
  -6  10  22       81.98      129.75     51.25 o
  -4  10  22      248.49      333.63     51.83 o
  -2  10  22      500.09      542.69     55.47 o
   0  10  22      948.55     1209.61     61.35 o
   2  10  22      336.89      413.79     74.61 o
 -13  11  22       84.19      153.88    107.08 o
 -11  11  22        2.50       15.57     76.90 o
  -9  11  22        9.67        0.33     45.45 o
  -7  11  22       37.95       59.34     52.11 o
  -5  11  22      239.14      272.04     57.06 o
  -3  11  22      471.17      534.88     54.90 o
  -1  11  22       39.89       49.03     47.75 o
   1  11  22       31.09       38.02     82.78 o
 -10  12  22        0.33       23.28     61.71 o
  -8  12  22        0.05      -48.53     87.82 o
  -6  12  22      119.30       87.52     64.28 o
  -4  12  22      166.57      240.20     69.36 o
  -2  12  22       26.54       19.91     89.89 o
   0  12  22       14.19        2.73     87.17 o
 -19   1  23      377.60      444.87     73.83 o
 -17   1  23      291.82      351.82     67.10 o
 -15   1  23        1.99      -26.89     60.17 o
 -13   1  23       11.38       19.87     56.03 o
 -11   1  23      429.40      335.61     56.22 o
  -9   1  23      921.03      978.03     65.14 o
  -7   1  23      512.54      439.17     45.56 o
  -5   1  23      206.76      251.27     41.10 o
  -3   1  23      728.61      905.10     48.89 o
  -1   1  23      810.51      938.67    116.14 o
   1   1  23      398.19      387.54     82.11 o
   3   1  23        2.25       44.77     80.65 o
   5   1  23        4.43       20.53     75.51 o
   7   1  23      100.81      127.64     79.18 o
   9   1  23       86.16      151.54     85.62 o
 -18   2  23      157.85      203.80     69.66 o
 -16   2  23      102.81      121.91     59.87 o
 -14   2  23      150.12      165.69     62.68 o
 -12   2  23      136.27      113.02     49.12 o
 -10   2  23        9.49       19.31     43.27 o
  -8   2  23      286.86      295.88     46.93 o
  -6   2  23      132.78      153.18     41.04 o
  -4   2  23      165.10      213.60     39.92 o
  -2   2  23        1.92       53.68     43.27 o
   0   2  23      265.18      248.48     65.62 o
   2   2  23      158.12      210.59     66.24 o
   4   2  23      308.45      322.51     99.40 o
   6   2  23        7.39       16.40     80.20 o
   8   2  23       13.58       28.46     86.39 o
 -17   3  23       22.34       28.27     51.95 o
 -15   3  23        2.21       17.98     50.79 o
 -13   3  23        4.71       -8.09     49.87 o
 -11   3  23      154.76      144.33     49.42 o
  -9   3  23      577.93      565.68     51.54 o
  -7   3  23       62.18       76.96     42.07 o
  -5   3  23       28.25       20.55     32.44 o
  -3   3  23      114.82      122.98     40.46 o
  -1   3  23       73.86       98.17     46.47 o
   1   3  23      463.14      455.32     55.58 o
   3   3  23      374.57      357.82     70.41 o
   5   3  23      253.30      241.49     69.93 o
   7   3  23        6.23      -11.37     90.18 o
 -20   4  23       59.36       23.84    111.33 o
 -18   4  23        1.60       -5.39     59.75 o
 -16   4  23        2.09      -23.35     55.97 o
 -14   4  23        8.62       23.04     52.79 o
 -12   4  23       83.95       50.48     47.51 o
 -10   4  23      164.90      192.86     47.89 o
  -8   4  23      342.09      339.55     47.00 o
  -6   4  23      193.22      218.57     45.30 o
  -4   4  23      160.35      201.41     42.36 o
  -2   4  23      235.42      331.86     41.63 o
   0   4  23      235.27      341.73     52.04 o
   2   4  23      430.60      448.77     58.24 o
   4   4  23       19.38      -17.26     53.11 o
   6   4  23       41.57       72.97     63.19 o
   8   4  23       13.56       47.71     88.61 o
 -19   5  23       58.38       24.11    103.95 o
 -17   5  23       26.81       41.04     57.07 o
 -15   5  23       47.22       64.05     55.87 o
 -13   5  23        2.79       -6.40     51.12 o
 -11   5  23       58.45       64.18     47.26 o
  -9   5  23      146.78      126.01     46.83 o
  -7   5  23       81.67      107.80     45.38 o
  -5   5  23        9.13        9.45     39.79 o
  -3   5  23        9.25      -21.50     44.36 o
  -1   5  23        3.47       30.09     50.00 o
   1   5  23       73.26      102.19     54.70 o
   3   5  23      188.02      207.52     57.05 o
   5   5  23      158.27      166.17     57.09 o
   7   5  23        7.02       46.98     65.88 o
 -18   6  23      296.09      314.95    116.66 o
 -16   6  23      151.92      156.17     59.68 o
 -14   6  23      231.18      277.15     56.37 o
 -12   6  23      149.65      206.94     54.92 o
 -10   6  23      196.91      221.42     50.79 o
  -8   6  23      434.13      475.83     53.37 o
  -6   6  23      288.68      283.36     45.57 o
  -4   6  23      561.20      507.96     50.66 o
  -2   6  23      699.56      726.47     50.28 o
   0   6  23      827.27      834.06     63.27 o
   2   6  23      599.43      738.88     64.51 o
   4   6  23      301.02      354.44     63.50 o
   6   6  23      156.37      229.43     71.48 o
 -17   7  23       38.49       -8.21    111.99 o
 -15   7  23      134.19      122.79     58.46 o
 -13   7  23      180.55      191.34     53.94 o
 -11   7  23      569.37      617.79     60.61 o
  -9   7  23      455.80      465.71     55.27 o
  -7   7  23      131.15      123.56     39.94 o
  -5   7  23      659.72      731.56     58.02 o
  -3   7  23      332.04      442.96     55.49 o
  -1   7  23      154.74      234.37     45.14 o
   1   7  23      400.35      448.80     64.10 o
   3   7  23      206.57      214.85     60.74 o
   5   7  23      188.77      159.32     75.73 o
 -16   8  23      133.07      164.70    116.50 o
 -14   8  23        7.34       32.88     58.32 o
 -12   8  23       40.20       67.32     56.48 o
 -10   8  23      112.39       86.52     55.62 o
  -8   8  23        0.99        5.94     50.75 o
  -6   8  23       30.04       49.55     49.47 o
  -4   8  23      174.82      157.30     47.72 o
  -2   8  23       12.46       25.10     46.07 o
   0   8  23      146.20      145.80     58.86 o
   2   8  23       89.25      112.55     60.44 o
 -13   9  23      539.49      607.59     66.90 o
 -11   9  23      287.69      279.50     60.40 o
  -9   9  23      678.85      737.86     70.98 o
  -7   9  23      326.85      346.79     54.39 o
  -5   9  23        3.65        0.16     48.99 o
  -3   9  23      268.91      302.45     58.40 o
  -1   9  23      141.48      126.02     45.59 o
   1   9  23      109.82      108.68     59.37 o
 -12  10  23       28.47       45.90     78.71 o
 -10  10  23       45.33       20.16     57.15 o
  -8  10  23       65.63      102.40     51.35 o
  -6  10  23      565.31      588.73     59.49 o
  -4  10  23      676.33      813.76     59.78 o
  -2  10  23      255.59      337.03     54.64 o
   0  10  23       13.27       23.19     79.64 o
 -11  11  23      250.23      344.92    111.12 o
  -9  11  23      156.49      137.37     90.42 o
  -7  11  23       20.49       26.96     64.66 o
  -5  11  23        0.62      -25.28     63.12 o
  -3  11  23        5.20       -5.05     84.24 o
  -1  11  23       18.90      102.66     89.70 o
 -10  12  23      114.83      109.24    100.23 o
 -18   0  24      176.96      290.70    102.49 o
 -16   0  24      174.27       98.58     94.16 o
 -14   0  24       10.31       48.49     83.05 o
 -12   0  24      415.45      450.13     93.26 o
 -10   0  24     1072.88     1165.07    103.81 o
  -8   0  24      763.88      758.75     89.54 o
  -6   0  24     1721.01     1807.35    104.80 o
 -17   1  24       15.35        8.95     64.77 o
 -15   1  24        0.61        6.91     62.84 o
 -13   1  24        8.28        4.36     57.54 o
 -11   1  24        3.93       24.93     57.77 o
  -9   1  24       27.38       21.38     54.74 o
  -7   1  24        2.47      -17.96     46.71 o
  -5   1  24       33.82       23.12     46.46 o
  -1   1  24      150.97      212.43     81.76 o
   1   1  24       26.91       34.68     83.35 o
   3   1  24      102.04       46.92     81.05 o
   5   1  24      202.90      273.81     91.21 o
   7   1  24      107.16      111.33     89.81 o
 -18   2  24      244.62      322.73     98.26 o
 -16   2  24       70.05       63.57     62.15 o
 -14   2  24      197.76      245.12     62.54 o
 -12   2  24      254.07      263.67     59.88 o
 -10   2  24      461.56      444.08     63.81 o
  -8   2  24     1116.26     1242.80     59.92 o
  -6   2  24       31.09       10.13     41.32 o
  -4   2  24      112.75      111.93     52.23 o
  -2   2  24       76.74      100.51     49.16 o
   0   2  24       18.27       71.70     61.21 o
   2   2  24       12.65       17.78     83.61 o
   4   2  24        9.35      -25.68     93.20 o
   6   2  24       30.67       72.91     86.77 o
 -17   3  24       48.44       20.22     64.13 o
 -15   3  24      123.33      103.53     62.48 o
 -13   3  24      220.36      199.20     52.48 o
 -11   3  24      442.09      472.89     54.49 o
  -9   3  24      963.18     1037.60     59.19 o
  -7   3  24      768.44      764.91     54.17 o
  -5   3  24      415.44      546.25     63.70 o
  -3   3  24        6.65       28.59     54.44 o
  -1   3  24       12.12       37.94     49.31 o
   1   3  24       60.37       97.55     51.80 o
   3   3  24        7.05      -70.56     70.56 o
   5   3  24        1.93      -38.60     88.51 o
   7   3  24      118.88      122.69     93.18 o
 -16   4  24        2.04       -0.87     54.84 o
 -14   4  24        7.88      -30.39     54.33 o
 -12   4  24       56.48       39.12     50.93 o
 -10   4  24      315.21      400.33     52.94 o
  -8   4  24        7.98        9.93     44.38 o
  -6   4  24       76.32       48.62     56.04 o
  -4   4  24        4.51       26.48     41.17 o
  -2   4  24        0.01       41.41     52.80 o
   0   4  24       20.26       18.94     52.95 o
   2   4  24        0.27        6.58     50.82 o
   4   4  24       35.49       24.47     54.92 o
   6   4  24        4.02       50.66     60.45 o
 -19   5  24      404.38      515.98    118.69 o
 -17   5  24       57.69       34.26    109.30 o
 -15   5  24       19.04       50.88     53.67 o
 -13   5  24      129.99      145.51     54.61 o
 -11   5  24       26.19       28.32     49.55 o
  -9   5  24      595.24      659.49     56.23 o
  -7   5  24      601.81      685.45     62.92 o
  -5   5  24       84.07       65.52     44.56 o
  -3   5  24      191.88      262.95     44.46 o
  -1   5  24      165.19      197.78     54.35 o
   1   5  24      333.72      325.79     57.62 o
   3   5  24      248.48      283.47     58.68 o
   5   5  24        9.87      -51.34     73.11 o
 -18   6  24      264.58      257.78    126.09 o
 -16   6  24      138.58      167.62     77.13 o
 -14   6  24       74.42       78.77     55.15 o
 -12   6  24      206.63      203.05     54.56 o
 -10   6  24      346.86      362.16     54.97 o
  -8   6  24      231.06      230.89     50.56 o
  -6   6  24      519.67      515.18     52.02 o
  -4   6  24     1011.46     1091.28     60.92 o
  -2   6  24      188.85      325.52     58.94 o
   0   6  24       17.10       70.01     55.54 o
   2   6  24       59.23      110.90     60.28 o
   4   6  24       47.89       34.67     74.93 o
 -15   7  24      131.55      135.91     73.60 o
 -13   7  24        4.31        9.69     53.81 o
 -11   7  24       55.97       49.51     54.07 o
  -9   7  24        5.30       15.73     49.15 o
  -7   7  24       34.81       18.15     66.04 o
  -5   7  24      100.97      133.85     50.09 o
  -3   7  24      149.57      185.17     59.03 o
  -1   7  24      114.23      143.02     60.72 o
   1   7  24        3.63       17.28     57.72 o
   3   7  24       72.77       52.07     81.09 o
 -14   8  24     1018.96     1251.86     96.84 o
 -12   8  24      624.30      729.12     65.65 o
 -10   8  24      257.85      283.58     56.61 o
  -8   8  24      211.14      253.78     75.40 o
  -6   8  24        2.97        6.18     50.21 o
  -4   8  24       12.71      -22.63     49.77 o
  -2   8  24      315.89      394.11     50.81 o
   0   8  24      135.52      265.33     63.97 o
 -13   9  24      316.35      471.31    111.24 o
 -11   9  24       91.72      138.57     56.82 o
  -9   9  24       14.08       25.72     56.50 o
  -7   9  24      343.49      387.86     58.87 o
  -5   9  24      574.36      649.39     60.31 o
  -3   9  24      119.73      120.56     49.56 o
  -1   9  24      188.18      244.33     72.03 o
 -12  10  24       74.01      104.20     93.58 o
 -10  10  24       69.90       35.77    100.55 o
  -8  10  24       17.91       15.77     95.42 o
  -6  10  24       62.34       59.12     54.28 o
  -4  10  24       28.35       43.00     59.86 o
  -2  10  24      292.91      261.82     84.93 o
 -17   1  25      290.76      343.53     96.12 o
 -15   1  25       52.51      118.32     65.04 o
 -13   1  25      218.54      244.13     63.14 o
 -11   1  25      230.00      200.23     57.21 o
  -9   1  25      110.70       89.77     54.70 o
  -7   1  25       82.97       92.70     53.37 o
  -5   1  25      187.47      220.22     75.22 o
 -16   2  25      377.62      455.36     74.05 o
 -14   2  25      274.38      273.43     65.54 o
 -12   2  25      130.42      151.97     61.87 o
 -10   2  25       56.38       48.41     57.08 o
  -8   2  25      120.37      122.93     56.34 o
  -6   2  25       90.29      104.70     76.16 o
  -4   2  25        2.53        0.97     83.35 o
  -2   2  25       13.49       42.35     47.52 o
   0   2  25      271.99      369.91     63.48 o
   2   2  25      152.72      158.46     90.56 o
   4   2  25        1.08      -15.94     86.48 o
   6   2  25       24.19       53.87     92.48 o
 -15   3  25        1.90       12.38     62.58 o
 -13   3  25        8.28        6.25     64.72 o
 -11   3  25        9.58        4.96     58.87 o
  -9   3  25        7.54       33.66     47.18 o
  -7   3  25        7.95       29.88     44.05 o
  -5   3  25      487.82      501.53     64.92 o
  -3   3  25       56.83       94.24     49.72 o
  -1   3  25      104.42      199.55     54.55 o
   1   3  25      307.79      354.23     55.27 o
   3   3  25       64.13       85.84     64.26 o
   5   3  25       42.68       73.51     83.22 o
 -16   4  25        3.94      -78.46    109.35 o
 -14   4  25        6.39       -2.43     55.67 o
 -12   4  25       64.96       58.85     50.91 o
 -10   4  25        7.62       -3.06     48.72 o
  -8   4  25      178.32      216.11     52.76 o
  -6   4  25      105.33       57.98     58.07 o
  -4   4  25        3.04       -8.73     56.31 o
  -2   4  25       66.20       82.81     51.52 o
   0   4  25        3.21       18.62     51.93 o
   2   4  25       60.24       42.91     56.87 o
   4   4  25       28.48      -72.13     72.13 o
 -17   5  25        3.25       49.01    112.21 o
 -15   5  25       80.48       31.54     78.32 o
 -13   5  25        7.87       37.69     53.69 o
 -11   5  25        2.79       18.43     51.73 o
  -9   5  25        0.84        2.61     50.37 o
  -7   5  25      237.09      237.40     66.49 o
  -5   5  25        6.76       10.54     62.09 o
  -3   5  25       25.32      131.14     69.23 o
  -1   5  25        4.95       36.16     52.49 o
   1   5  25        1.64      -28.99     55.66 o
   3   5  25        3.81      -44.68     74.53 o
 -16   6  25        7.44      -35.70    109.88 o
 -14   6  25      103.88      115.53     72.90 o
 -12   6  25      180.72      219.20     55.26 o
 -10   6  25      125.28      163.95     53.93 o
  -8   6  25      167.29      211.99     72.71 o
  -6   6  25        5.15       -2.90     68.43 o
  -4   6  25       41.59       18.80     45.83 o
  -2   6  25      657.84      851.60     69.84 o
   0   6  25      377.83      370.09     61.06 o
   2   6  25      125.97      125.69    119.26 o
 -15   7  25        7.90      -16.14    117.65 o
 -13   7  25       15.65       10.57     73.46 o
 -11   7  25       12.82       -2.60     56.28 o
  -9   7  25       12.27       20.77     55.64 o
  -7   7  25       14.66      -26.69     65.15 o
  -5   7  25      153.70      170.30     49.70 o
  -3   7  25       98.73       74.02     50.92 o
  -1   7  25        1.40       11.22     55.09 o
   1   7  25        4.99      -15.78    111.39 o
 -12   8  25      106.54      129.29     77.77 o
 -10   8  25      378.56      507.74     61.23 o
  -8   8  25      204.20      242.14     74.94 o
  -6   8  25       33.65       37.84     50.66 o
  -4   8  25       10.00       29.97     48.79 o
  -2   8  25       82.86      153.59     70.96 o
 -11   9  25       37.95      120.57     98.96 o
  -7   9  25      250.06      383.02     77.83 o
  -5   9  25       88.89      116.78     55.91 o
  -3   9  25      177.99      215.64     88.42 o
 -14   0  26        1.75      -15.95     83.41 o
 -12   0  26      122.55       61.75     81.44 o
 -10   0  26      475.38      512.78     90.20 o
  -8   0  26      290.66      207.33     77.59 o
 -15   1  26       11.87       54.47     63.74 o
 -13   1  26        5.00        6.90     62.55 o
 -11   1  26       69.19      103.84     63.00 o
  -9   1  26      293.13      265.58     60.74 o
  -7   1  26       13.86        9.62     54.35 o
 -14   2  26       45.49       45.01     68.14 o
 -12   2  26       62.13       67.76     60.36 o
 -10   2  26        6.89       20.61     56.52 o
  -8   2  26      276.79      318.70     56.74 o
  -6   2  26      535.23      547.24     84.94 o
   0   2  26       73.13       96.59     80.75 o
 -15   3  26      153.07       98.85     95.60 o
 -13   3  26       79.40       82.31     66.93 o
 -11   3  26      133.17      118.90     60.08 o
  -9   3  26      288.79      363.49     62.45 o
  -7   3  26      386.67      363.49     89.27 o
  -5   3  26      391.51      605.44    109.25 o
  -3   3  26       36.15      194.90     73.95 o
  -1   3  26       77.14      125.51     53.31 o
   1   3  26      145.57      199.03     68.13 o
   3   3  26        5.21       11.84     92.73 o
 -14   4  26        2.52      -18.37     62.24 o
 -12   4  26        8.74      -34.52     63.19 o
 -10   4  26      103.04      148.85     52.19 o
  -8   4  26        0.10       -3.45     61.38 o
  -6   4  26       36.62      -16.30     62.72 o
  -4   4  26       14.87      137.20     75.58 o
  -2   4  26        1.65       20.58     55.47 o
   0   4  26       21.20       27.21     51.68 o
   2   4  26       72.35       12.17     75.48 o
 -13   5  26       78.93       93.08     54.81 o
 -11   5  26       10.74       35.59     55.10 o
  -9   5  26      155.07      141.64     52.05 o
  -7   5  26      571.54      665.93     73.08 o
  -5   5  26      169.21      209.15     67.74 o
  -3   5  26      468.73      531.06     61.37 o
  -1   5  26      762.08     1073.86     70.33 o
   1   5  26      237.18      191.58     77.02 o
 -14   6  26       39.88       29.65    111.60 o
 -12   6  26      175.36      166.44     57.55 o
 -10   6  26      236.76      291.82     59.61 o
  -8   6  26      435.65      422.91     74.09 o
  -6   6  26      587.46      687.54     77.77 o
  -4   6  26      356.40      495.37     89.36 o
  -2   6  26      116.14      145.87     59.91 o
   0   6  26       77.68      285.92    120.83 o
 -13   7  26      196.68      295.81    126.89 o
 -11   7  26      226.15      311.77     82.54 o
  -9   7  26      203.72      191.36     70.64 o
  -7   7  26       95.06       82.04     70.74 o
  -5   7  26        5.16       -3.57     65.54 o
  -3   7  26        3.06      -13.53     64.64 o
 -12   8  26     1210.89     1520.13    137.07 o
  -8   8  26       83.91      125.79     74.56 o
  -6   8  26      108.12      120.46     74.23 o
  -4   8  26      330.79      411.36     64.45 o
 -13   1  27      501.59      509.56     72.22 o
 -11   1  27      244.89      243.32     63.90 o
  -9   1  27      182.63      225.33     61.12 o
 -14   2  27      143.22      197.36    104.72 o
 -12   2  27       96.32      101.65     62.30 o
 -10   2  27      114.24      164.23     79.15 o
  -8   2  27       14.73       17.35     77.54 o
   0   2  27      206.37      203.30     82.07 o
 -13   3  27       86.20       62.38     65.00 o
 -11   3  27       15.94      -10.58     58.64 o
  -9   3  27       40.78       33.55     56.83 o
  -7   3  27        3.59       22.27     77.61 o
  -3   3  27        9.85      150.94    125.04 o
  -1   3  27        8.59      -11.63     77.30 o
 -12   4  27       11.93      -32.11     65.00 o
 -10   4  27       19.93      -13.92     59.48 o
  -8   4  27      247.76      272.84     87.55 o
  -6   4  27      173.62       86.33     76.10 o
  -4   4  27        2.75      133.77    124.05 o
  -2   4  27       10.33       26.96     77.27 o
   0   4  27       22.72       57.34     73.44 o
 -11   5  27       13.44       29.50     55.56 o
  -9   5  27       80.64       76.36     67.71 o
  -7   5  27       87.38      114.64     70.15 o
  -5   5  27      252.57      295.84    118.25 o
  -3   5  27      101.90      191.00     87.92 o
  -1   5  27        1.12       60.86     98.24 o
 -12   6  27      179.56      133.83     74.24 o
 -10   6  27       57.41       36.64    124.01 o
  -8   6  27       82.65       65.96     68.32 o
  -6   6  27      146.78      166.83     67.02 o
  -4   6  27      131.02      370.77    113.59 o
  -7   7  27       16.31      -16.85     88.58 o
  -5   7  27       21.74       -9.75     79.22 o
 -12   0  28      227.32      193.34     96.70 o
 -10   0  28       70.74       65.24     89.40 o
 -11   1  28       12.73       22.48     62.94 o
  -9   1  28        7.91      -41.75     84.88 o
 -12   2  28       28.07       31.77     83.87 o
 -10   2  28        7.31       30.84     61.05 o
  -8   2  28        2.99       -3.12     84.16 o
 -11   3  28       61.37       55.76     93.47 o
  -9   3  28       16.61       39.52     87.74 o
  -8   4  28       30.79       51.66     87.10 o
  -7   5  28      141.67      198.91     86.99 o
  -5   5  28      104.34      142.26    106.63 o
 
